# Supplementary material for: Raccoon Dogs Adjust Diel Visitation at Scent Marking Latrines to Reduce Human Disturbance in Urban Areas
Source: Ecol Evol. 2025 Dec 17;15(12):e72695. doi: 10.1002/ece3.72695 (PMC12709652; doi:10.1002/ece3.72695)
Supplement: Supplementary file 1 — Data S1: ece372695‐sup‐0001‐DataS1.xlsx. [file ECE3-15-e72695-s002.xlsx]

## Sheet: IC
Latrine ID	fiscal year	daytime
I1	2018	2018-04-13 01:46:00
I2	2018	2018-04-14 21:59:00
I2	2018	2018-04-15 03:46:00
I2	2018	2018-04-20 18:40:00
I2	2018	2018-04-20 18:40:00
I2	2018	2018-04-21 23:19:00
I2	2018	2018-04-21 23:19:00
I2	2018	2018-04-23 20:00:00
I1	2018	2018-04-24 04:52:00
I2	2018	2018-05-03 19:55:00
I2	2018	2018-05-03 19:55:00
I2	2018	2018-05-04 22:35:00
I2	2018	2018-05-04 22:35:00
I2	2018	2018-05-04 22:35:00
I1	2018	2018-05-07 20:26:00
I2	2018	2018-05-12 18:51:00
I2	2018	2018-05-12 18:51:00
I2	2018	2018-05-14 18:51:00
I2	2018	2018-05-14 18:51:00
I2	2018	2018-05-14 18:51:00
I2	2018	2018-05-14 18:51:00
I2	2018	2018-05-18 00:26:00
I2	2018	2018-05-18 00:26:00
I2	2018	2018-05-18 00:26:00
I2	2018	2018-05-18 00:26:00
I1	2018	2018-05-18 04:24:00
I1	2018	2018-05-18 18:23:00
I2	2018	2018-05-18 19:48:00
I2	2018	2018-05-20 04:16:00
I2	2018	2018-05-20 21:18:00
I1	2018	2018-05-21 03:54:00
I2	2018	2018-05-21 08:03:00
I2	2018	2018-05-21 18:49:00
I1	2018	2018-05-21 19:52:00
I2	2018	2018-05-22 03:57:00
I2	2018	2018-05-22 03:57:00
I1	2018	2018-05-23 20:55:00
I2	2018	2018-05-25 19:41:00
I2	2018	2018-05-26 19:07:00
I2	2018	2018-05-26 19:07:00
I2	2018	2018-05-26 19:20:00
I1	2018	2018-05-27 00:48:00
I2	2018	2018-05-27 03:16:00
I2	2018	2018-05-28 02:37:00
I2	2018	2018-05-30 21:48:00
I2	2018	2018-05-31 19:27:00
I2	2018	2018-06-01 02:48:00
I1	2018	2018-06-01 22:53:00
I2	2018	2018-06-04 19:42:00
I2	2018	2018-06-04 21:47:00
I2	2018	2018-06-05 00:10:00
I2	2018	2018-06-05 19:57:00
I2	2018	2018-06-05 23:41:00
I2	2018	2018-06-06 19:08:00
I2	2018	2018-06-07 23:59:00
I2	2018	2018-06-08 22:30:00
I2	2018	2018-06-09 00:21:00
I2	2018	2018-06-09 00:21:00
I2	2018	2018-06-12 19:49:00
I2	2018	2018-06-12 20:17:00
I2	2018	2018-06-12 20:17:00
I2	2018	2018-06-14 08:13:00
I2	2018	2018-06-14 20:42:00
I2	2018	2018-06-17 23:04:00
I2	2018	2018-06-19 04:14:00
I2	2018	2018-06-19 19:19:00
I2	2018	2018-06-21 01:27:00
I2	2018	2018-06-21 20:48:00
I2	2018	2018-06-22 00:59:00
I2	2018	2018-06-22 03:43:00
I2	2018	2018-06-22 19:12:00
I2	2018	2018-06-22 19:22:00
I2	2018	2018-06-22 20:01:00
I2	2018	2018-06-22 20:38:00
I2	2018	2018-06-22 20:49:00
I2	2018	2018-06-22 21:24:00
I2	2018	2018-06-22 23:47:00
I1	2018	2018-06-23 00:51:00
I2	2018	2018-06-23 20:12:00
I2	2018	2018-06-23 20:17:00
I2	2018	2018-06-23 23:18:00
I2	2018	2018-06-24 02:06:00
I2	2018	2018-06-27 02:25:00
I2	2018	2018-06-27 23:16:00
I2	2018	2018-06-28 21:30:00
I2	2018	2018-06-29 23:14:00
I2	2018	2018-06-30 02:59:00
I2	2018	2018-07-01 02:45:00
I2	2018	2018-07-01 23:45:00
I2	2018	2018-07-01 23:45:00
I2	2018	2018-07-02 05:07:00
I2	2018	2018-07-07 01:35:00
I2	2018	2018-07-22 04:36:00
I2	2018	2018-07-27 20:07:00
I2	2018	2018-07-31 19:25:00
I2	2018	2018-07-31 21:50:00
I2	2018	2018-08-01 02:11:00
I2	2018	2018-08-01 02:29:00
I2	2018	2018-08-01 02:34:00
I2	2018	2018-08-01 03:29:00
I2	2018	2018-08-01 04:34:00
I2	2018	2018-08-01 19:25:00
I2	2018	2018-08-01 20:29:00
I2	2018	2018-08-01 21:24:00
I2	2018	2018-08-01 23:32:00
I2	2018	2018-08-02 00:46:00
I2	2018	2018-08-02 02:21:00
I2	2018	2018-08-02 03:11:00
I2	2018	2018-08-02 19:24:00
I2	2018	2018-08-02 20:03:00
I2	2018	2018-08-02 21:45:00
I2	2018	2018-08-02 22:44:00
I2	2018	2018-08-02 23:42:00
I2	2018	2018-08-03 01:59:00
I2	2018	2018-08-03 03:20:00
I2	2018	2018-08-03 20:01:00
I2	2018	2018-08-03 20:28:00
I2	2018	2018-08-03 21:48:00
I2	2018	2018-08-03 21:54:00
I2	2018	2018-08-03 23:25:00
I2	2018	2018-08-04 19:48:00
I2	2018	2018-08-04 21:30:00
I2	2018	2018-08-04 22:08:00
I2	2018	2018-08-04 22:26:00
I2	2018	2018-08-04 22:27:00
I2	2018	2018-08-04 23:46:00
I2	2018	2018-08-05 02:10:00
I2	2018	2018-08-05 02:51:00
I2	2018	2018-08-05 19:45:00
I2	2018	2018-08-05 20:57:00
I2	2018	2018-08-05 21:20:00
I2	2018	2018-08-05 22:38:00
I2	2018	2018-08-05 23:08:00
I2	2018	2018-08-05 23:23:00
I2	2018	2018-08-06 02:56:00
I2	2018	2018-08-06 18:59:00
I2	2018	2018-08-06 19:07:00
I2	2018	2018-08-06 19:56:00
I2	2018	2018-08-06 22:12:00
I2	2018	2018-08-07 18:54:00
I2	2018	2018-08-09 01:00:00
I2	2018	2018-08-09 19:12:00
I2	2018	2018-08-09 19:26:00
I2	2018	2018-08-09 20:39:00
I2	2018	2018-08-10 03:05:00
I2	2018	2018-08-10 04:25:00
I2	2018	2018-08-10 18:38:00
I2	2018	2018-08-10 18:38:00
I2	2018	2018-08-10 19:13:00
I2	2018	2018-08-10 19:43:00
I2	2018	2018-08-10 22:00:00
I2	2018	2018-08-10 23:57:00
I2	2018	2018-08-11 00:43:00
I2	2018	2018-08-11 04:14:00
I2	2018	2018-08-11 21:21:00
I2	2018	2018-08-12 01:55:00
I2	2018	2018-08-12 18:38:00
I2	2018	2018-08-12 18:50:00
I2	2018	2018-08-12 23:58:00
I2	2018	2018-08-13 03:01:00
I2	2018	2018-08-13 19:52:00
I2	2018	2018-08-14 03:49:00
I2	2018	2018-08-14 18:34:00
I2	2018	2018-08-14 21:51:00
I2	2018	2018-08-15 01:14:00
I2	2018	2018-08-15 03:14:00
I2	2018	2018-08-15 18:58:00
I2	2018	2018-08-15 20:47:00
I2	2018	2018-08-16 18:46:00
I2	2018	2018-08-16 23:35:00
I2	2018	2018-08-17 04:38:00
I2	2018	2018-08-17 19:10:00
I2	2018	2018-08-17 20:08:00
I2	2018	2018-08-17 21:10:00
I2	2018	2018-08-17 21:10:00
I2	2018	2018-08-17 23:51:00
I2	2018	2018-08-17 23:51:00
I2	2018	2018-08-18 00:41:00
I2	2018	2018-08-18 01:38:00
I2	2018	2018-08-18 02:14:00
I1	2018	2018-08-18 02:16:00
I2	2018	2018-08-18 18:41:00
I2	2018	2018-08-18 18:48:00
I2	2018	2018-08-18 19:41:00
I2	2018	2018-08-18 21:58:00
I2	2018	2018-08-18 23:06:00
I2	2018	2018-08-18 23:55:00
I2	2018	2018-08-19 00:47:00
I2	2018	2018-08-19 01:13:00
I2	2018	2018-08-19 18:23:00
I2	2018	2018-08-19 18:51:00
I2	2018	2018-08-19 19:08:00
I2	2018	2018-08-19 20:07:00
I1	2018	2018-08-19 21:54:00
I2	2018	2018-08-20 00:50:00
I2	2018	2018-08-20 01:40:00
I2	2018	2018-08-20 19:46:00
I2	2018	2018-08-20 21:02:00
I2	2018	2018-08-21 01:26:00
I2	2018	2018-08-21 02:05:00
I2	2018	2018-08-21 03:38:00
I2	2018	2018-08-21 23:04:00
I2	2018	2018-08-21 23:04:00
I2	2018	2018-08-22 02:52:00
I2	2018	2018-08-22 18:54:00
I2	2018	2018-08-22 21:44:00
I2	2018	2018-08-22 21:49:00
I2	2018	2018-08-23 01:59:00
I2	2018	2018-08-23 03:13:00
I2	2018	2018-08-24 01:09:00
I2	2018	2018-08-24 01:09:00
I2	2018	2018-08-24 01:09:00
I2	2018	2018-08-24 18:47:00
I2	2018	2018-08-24 18:57:00
I2	2018	2018-08-24 18:57:00
I2	2018	2018-08-24 18:58:00
I2	2018	2018-08-24 19:44:00
I2	2018	2018-08-24 23:47:00
I2	2018	2018-08-25 18:43:00
I2	2018	2018-08-25 22:03:00
I2	2018	2018-08-26 00:13:00
I2	2018	2018-08-26 18:42:00
I2	2018	2018-08-26 19:05:00
I2	2018	2018-08-26 22:21:00
I2	2018	2018-08-27 02:55:00
I2	2018	2018-08-27 18:48:00
I2	2018	2018-08-27 18:49:00
I2	2018	2018-08-28 18:39:00
I2	2018	2018-08-28 18:40:00
I2	2018	2018-08-28 19:17:00
I2	2018	2018-08-28 20:23:00
I2	2018	2018-08-30 01:05:00
I2	2018	2018-08-30 03:48:00
I2	2018	2018-08-30 18:54:00
I2	2018	2018-08-30 19:36:00
I2	2018	2018-08-31 01:40:00
I2	2018	2018-08-31 01:40:00
I2	2018	2018-08-31 02:55:00
I2	2018	2018-09-01 03:04:00
I2	2018	2018-09-01 22:37:00
I2	2018	2018-09-01 22:37:00
I2	2018	2018-09-02 01:45:00
I2	2018	2018-09-02 18:34:00
I2	2018	2018-09-02 18:34:00
I2	2018	2018-09-02 21:33:00
I2	2018	2018-09-03 00:35:00
I2	2018	2018-09-03 00:35:00
I2	2018	2018-09-03 21:42:00
I2	2018	2018-09-03 21:42:00
I1	2018	2018-09-04 01:17:00
I2	2018	2018-09-05 23:42:00
I2	2018	2018-09-06 19:04:00
I2	2018	2018-09-08 18:29:00
I2	2018	2018-09-09 18:39:00
I2	2018	2018-09-10 04:06:00
I2	2018	2018-09-11 18:25:00
I2	2018	2018-09-11 18:25:00
I2	2018	2018-09-11 19:21:00
I2	2018	2018-09-12 03:21:00
I2	2018	2018-09-12 03:21:00
I2	2018	2018-09-12 05:11:00
I2	2018	2018-09-12 18:25:00
I2	2018	2018-09-12 18:25:00
I2	2018	2018-09-13 19:50:00
I2	2018	2018-09-13 20:28:00
I2	2018	2018-09-14 18:51:00
I1	2018	2018-09-17 04:30:00
I1	2018	2018-09-19 03:28:00
I1	2018	2018-09-19 22:15:00
I1	2018	2018-09-22 19:16:00
I2	2018	2018-09-22 19:30:00
I1	2018	2018-09-23 01:27:00
I2	2018	2018-09-23 02:55:00
I1	2018	2018-09-23 03:51:00
I2	2018	2018-09-24 01:20:00
I2	2018	2018-09-24 01:20:00
I1	2018	2018-09-25 20:29:00
I1	2018	2018-09-28 21:38:00
I1	2018	2018-09-29 00:44:00
I2	2018	2018-09-29 03:11:00
I2	2018	2018-10-01 19:08:00
I2	2018	2018-10-01 23:23:00
I2	2018	2018-10-02 23:18:00
I2	2018	2018-10-02 23:18:00
I2	2018	2018-10-04 18:18:00
I2	2018	2018-10-04 18:22:00
I2	2018	2018-10-04 18:35:00
I2	2018	2018-10-04 19:13:00
I2	2018	2018-10-04 23:33:00
I2	2018	2018-10-04 23:33:00
I2	2018	2018-10-05 00:29:00
I2	2018	2018-10-05 19:55:00
I2	2018	2018-10-05 22:58:00
I2	2018	2018-10-05 22:59:00
I2	2018	2018-10-06 04:17:00
I2	2018	2018-10-06 04:17:00
I2	2018	2018-10-07 20:00:00
I2	2018	2018-10-07 23:14:00
I2	2018	2018-10-08 23:08:00
I2	2018	2018-10-09 03:22:00
I2	2018	2018-10-11 23:43:00
I2	2018	2018-10-12 18:16:00
I2	2018	2018-10-12 18:16:00
I2	2018	2018-10-12 18:58:00
I1	2018	2018-10-12 20:33:00
I2	2018	2018-10-12 21:27:00
I2	2018	2018-10-14 01:18:00
I2	2018	2018-10-16 18:05:00
I2	2018	2018-10-16 18:48:00
I1	2018	2018-10-17 01:52:00
I2	2018	2018-10-17 21:23:00
I2	2018	2018-10-17 22:47:00
I2	2018	2018-10-17 22:55:00
I2	2018	2018-10-17 23:29:00
I2	2018	2018-10-18 01:04:00
I2	2018	2018-10-18 01:04:00
I2	2018	2018-10-18 17:59:00
I2	2018	2018-10-18 23:01:00
I2	2018	2018-10-19 03:15:00
I2	2018	2018-10-21 18:57:00
I2	2018	2018-10-21 18:57:00
I2	2018	2018-10-23 03:22:00
I2	2018	2018-10-23 17:26:00
I1	2018	2018-10-25 21:09:00
I2	2018	2018-10-30 17:23:00
I2	2018	2018-10-30 18:11:00
I2	2018	2018-10-31 18:11:00
I1	2018	2018-11-02 23:52:00
I2	2018	2018-11-11 01:57:00
I2	2018	2018-11-11 01:57:00
I2	2018	2018-11-11 01:57:00
I1	2018	2018-11-12 21:48:00
I1	2018	2018-11-14 18:41:00
I1	2018	2018-11-17 20:16:00
I1	2018	2018-11-17 20:42:00
I2	2018	2018-11-17 23:55:00
I1	2018	2018-11-22 21:08:00
I2	2018	2018-11-25 17:16:00
I2	2018	2018-11-25 17:16:00
I2	2018	2018-11-25 17:57:00
I2	2018	2018-11-25 17:57:00
I2	2018	2018-11-28 17:28:00
I1	2018	2018-11-28 22:31:00
I2	2018	2018-11-29 22:23:00
I2	2018	2018-11-29 22:23:00
I1	2018	2018-12-01 22:04:00
I1	2018	2018-12-02 21:04:00
I2	2018	2018-12-17 03:08:00
I2	2018	2018-12-19 02:46:00
I2	2018	2018-12-19 02:46:00
I1	2018	2018-12-20 20:30:00
I2	2018	2018-12-26 17:17:00
I2	2018	2018-12-26 17:17:00
I2	2018	2018-12-27 04:30:00
I2	2018	2018-12-31 01:59:00
I2	2018	2018-12-31 02:27:00
I2	2018	2018-12-31 02:27:00
I2	2018	2019-01-07 03:25:00
I2	2018	2019-01-09 00:58:00
I2	2018	2019-01-13 23:42:00
I2	2018	2019-01-13 23:42:00
I2	2018	2019-01-13 23:42:00
I2	2018	2019-01-17 21:53:00
I2	2018	2019-01-18 01:05:00
I2	2018	2019-01-18 03:53:00
I2	2018	2019-01-18 18:22:00
I2	2018	2019-01-18 18:22:00
I2	2018	2019-01-18 18:22:00
I2	2018	2019-01-19 01:28:00
I2	2018	2019-01-19 17:22:00
I2	2018	2019-01-19 17:22:00
I2	2018	2019-01-19 21:24:00
I2	2018	2019-01-19 21:24:00
I2	2018	2019-01-22 17:40:00
I2	2018	2019-01-22 17:40:00
I1	2018	2019-01-22 18:08:00
I2	2018	2019-01-25 00:46:00
I2	2018	2019-01-26 19:36:00
I2	2018	2019-01-26 19:36:00
I2	2018	2019-01-26 23:24:00
I2	2018	2019-01-26 23:24:00
I2	2018	2019-01-28 19:51:00
I2	2018	2019-02-02 19:20:00
I1	2018	2019-02-21 20:50:00
I1	2018	2019-03-04 20:01:00
I1	2018	2019-03-04 20:01:00
I2	2018	2019-03-06 18:06:00
I2	2018	2019-03-08 18:15:00
I2	2018	2019-03-25 02:22:00
I2	2018	2019-03-25 20:05:00
I2	2018	2019-03-25 20:05:00
I2	2018	2019-03-26 00:34:00
I2	2018	2019-03-26 00:34:00
I2	2018	2019-03-26 19:23:00
I2	2018	2019-03-26 19:36:00
I2	2018	2019-03-26 19:36:00
I2	2018	2019-03-26 21:37:00
I2	2018	2019-03-26 21:37:00
I2	2018	2019-03-26 21:37:00
I2	2018	2019-03-27 04:32:00
I2	2018	2019-03-27 18:23:00
I2	2018	2019-03-27 18:23:00
I2	2018	2019-03-27 19:02:00
I2	2018	2019-03-27 19:05:00
I2	2018	2019-03-27 19:59:00
I2	2018	2019-03-28 18:18:00
I2	2018	2019-03-28 18:54:00
I2	2018	2019-03-28 18:54:00
I2	2018	2019-03-28 23:34:00
I2	2018	2019-03-28 23:34:00
I2	2018	2019-03-29 01:02:00
I2	2018	2019-03-29 01:02:00
I2	2018	2019-03-29 04:02:00
I2	2018	2019-03-29 18:24:00
I2	2018	2019-03-31 03:54:00
I2	2018	2019-03-31 04:35:00
I2	2018	2019-03-31 04:38:00
I2	2018	2019-03-31 18:18:00
I2	2018	2019-03-31 18:18:00
I2	2018	2019-03-31 20:29:00
I2	2018	2019-03-31 20:29:00
I2	2019	2019-04-02 18:28:00
I2	2019	2019-04-02 18:37:00
I2	2019	2019-04-02 18:37:00
I2	2019	2019-04-03 22:56:00
I2	2019	2019-04-04 18:52:00
I2	2019	2019-04-06 20:49:00
I2	2019	2019-04-11 18:46:00
I2	2019	2019-04-13 05:18:00
I2	2019	2019-04-13 05:18:00
I2	2019	2019-04-15 18:34:00
I2	2019	2019-04-16 00:12:00
I2	2019	2019-04-16 00:12:00
I2	2019	2019-04-16 04:17:00
I2	2019	2019-04-16 04:25:00
I1	2019	2019-04-17 03:41:00
I2	2019	2019-04-17 22:27:00
I2	2019	2019-04-17 22:49:00
I2	2019	2019-04-18 22:23:00
I2	2019	2019-04-21 09:25:00
I2	2019	2019-04-21 09:33:00
I2	2019	2019-04-24 02:33:00
I2	2019	2019-04-25 21:18:00
I2	2019	2019-04-25 21:33:00
I2	2019	2019-04-25 23:08:00
I1	2019	2019-04-27 03:21:00
I1	2019	2019-04-27 03:21:00
I2	2019	2019-04-27 19:21:00
I2	2019	2019-04-28 01:41:00
I2	2019	2019-04-28 01:41:00
I1	2019	2019-04-28 04:40:00
I2	2019	2019-04-29 03:08:00
I2	2019	2019-05-02 02:46:00
I2	2019	2019-05-02 15:27:00
I2	2019	2019-05-03 01:45:00
I1	2019	2019-05-03 19:02:00
I2	2019	2019-05-03 22:24:00
I2	2019	2019-05-04 03:51:00
I2	2019	2019-05-04 23:24:00
I2	2019	2019-05-07 00:02:00
I2	2019	2019-05-07 04:26:00
I2	2019	2019-05-07 04:26:00
I2	2019	2019-05-07 18:50:00
I2	2019	2019-05-07 18:50:00
I2	2019	2019-05-07 18:50:00
I2	2019	2019-05-07 18:50:00
I2	2019	2019-05-08 19:05:00
I2	2019	2019-05-08 19:05:00
I2	2019	2019-05-08 19:05:00
I2	2019	2019-05-09 20:36:00
I2	2019	2019-05-09 20:36:00
I2	2019	2019-05-10 18:55:00
I2	2019	2019-05-10 18:55:00
I2	2019	2019-05-10 22:22:00
I2	2019	2019-05-11 02:00:00
I2	2019	2019-05-11 02:01:00
I2	2019	2019-05-12 19:17:00
I2	2019	2019-05-12 19:17:00
I2	2019	2019-05-12 22:26:00
I2	2019	2019-05-12 22:26:00
I2	2019	2019-05-12 23:39:00
I2	2019	2019-05-13 02:13:00
I2	2019	2019-05-13 18:27:00
I2	2019	2019-05-13 18:27:00
I2	2019	2019-05-13 22:23:00
I2	2019	2019-05-15 01:51:00
I2	2019	2019-05-15 03:54:00
I2	2019	2019-05-15 19:01:00
I2	2019	2019-05-15 19:01:00
I2	2019	2019-05-15 19:02:00
I2	2019	2019-05-15 21:26:00
I2	2019	2019-05-16 16:00:00
I2	2019	2019-05-16 23:29:00
I2	2019	2019-05-17 04:43:00
I2	2019	2019-05-17 12:40:00
I2	2019	2019-05-17 20:43:00
I2	2019	2019-05-17 20:43:00
I2	2019	2019-05-18 00:33:00
I2	2019	2019-05-18 03:56:00
I2	2019	2019-05-18 22:12:00
I2	2019	2019-05-18 22:12:00
I2	2019	2019-05-18 22:19:00
I1	2019	2019-05-19 05:05:00
I2	2019	2019-05-19 18:54:00
I1	2019	2019-05-19 22:42:00
I1	2019	2019-05-19 23:03:00
I2	2019	2019-05-20 01:40:00
I2	2019	2019-05-20 01:41:00
I2	2019	2019-05-20 01:55:00
I2	2019	2019-05-23 03:54:00
I2	2019	2019-05-23 19:09:00
I2	2019	2019-05-23 19:10:00
I2	2019	2019-05-23 19:15:00
I2	2019	2019-05-23 19:24:00
I2	2019	2019-05-24 03:27:00
I2	2019	2019-05-24 19:14:00
I2	2019	2019-05-26 09:08:00
I2	2019	2019-05-27 02:04:00
I2	2019	2019-05-27 08:13:00
I2	2019	2019-05-27 08:15:00
I2	2019	2019-05-28 22:47:00
I2	2019	2019-05-28 22:47:00
I2	2019	2019-05-29 00:40:00
I2	2019	2019-05-30 20:55:00
I2	2019	2019-05-30 20:55:00
I2	2019	2019-05-30 20:56:00
I2	2019	2019-05-31 19:28:00
I2	2019	2019-06-01 23:50:00
I2	2019	2019-06-02 19:10:00
I2	2019	2019-06-02 22:54:00
I2	2019	2019-06-02 22:54:00
I2	2019	2019-06-03 19:23:00
I2	2019	2019-06-04 01:39:00
I2	2019	2019-06-04 20:26:00
I2	2019	2019-06-04 21:20:00
I2	2019	2019-06-05 18:01:00
I2	2019	2019-06-05 20:40:00
I2	2019	2019-06-05 20:40:00
I2	2019	2019-06-06 19:39:00
I2	2019	2019-06-06 19:39:00
I2	2019	2019-06-06 19:39:00
I2	2019	2019-06-07 00:22:00
I2	2019	2019-06-07 13:44:00
I2	2019	2019-06-07 19:28:00
I2	2019	2019-06-09 13:37:00
I2	2019	2019-06-10 00:08:00
I2	2019	2019-06-10 02:05:00
I2	2019	2019-06-10 02:06:00
I2	2019	2019-06-10 02:43:00
I2	2019	2019-06-10 02:43:00
I2	2019	2019-06-10 22:50:00
I2	2019	2019-06-13 01:05:00
I2	2019	2019-06-19 03:49:00
I2	2019	2019-06-20 03:59:00
I2	2019	2019-06-20 03:59:00
I2	2019	2019-06-23 04:17:00
I2	2019	2019-06-23 07:58:00
I2	2019	2019-06-23 07:58:00
I2	2019	2019-06-24 19:44:00
I2	2019	2019-06-24 19:44:00
I2	2019	2019-06-24 23:17:00
I2	2019	2019-06-24 23:18:00
I2	2019	2019-06-29 00:58:00
I2	2019	2019-06-29 00:58:00
I2	2019	2019-06-29 19:29:00
I2	2019	2019-06-30 19:46:00
I2	2019	2019-06-30 19:46:00
I2	2019	2019-07-01 04:37:00
I2	2019	2019-07-01 04:38:00
I2	2019	2019-07-01 19:16:00
I2	2019	2019-07-01 19:16:00
I2	2019	2019-07-03 01:38:00
I2	2019	2019-07-03 01:38:00
I2	2019	2019-07-04 00:43:00
I2	2019	2019-07-04 23:04:00
I2	2019	2019-07-05 01:34:00
I2	2019	2019-07-05 01:34:00
I2	2019	2019-07-05 23:44:00
I2	2019	2019-07-06 19:39:00
I2	2019	2019-07-06 19:41:00
I2	2019	2019-07-06 19:44:00
I2	2019	2019-07-07 03:30:00
I2	2019	2019-07-08 03:53:00
I2	2019	2019-07-09 01:08:00
I2	2019	2019-07-09 18:51:00
I2	2019	2019-07-09 23:06:00
I2	2019	2019-07-10 00:15:00
I2	2019	2019-07-10 19:07:00
I2	2019	2019-07-11 00:39:00
I2	2019	2019-07-11 02:23:00
I2	2019	2019-07-11 02:23:00
I2	2019	2019-07-12 19:30:00
I2	2019	2019-07-12 19:36:00
I2	2019	2019-07-13 03:42:00
I2	2019	2019-07-13 03:42:00
I2	2019	2019-07-13 19:17:00
I2	2019	2019-07-13 19:22:00
I2	2019	2019-07-15 19:11:00
I2	2019	2019-07-18 02:50:00
I2	2019	2019-07-21 01:06:00
I2	2019	2019-07-21 04:16:00
I2	2019	2019-07-24 00:40:00
I2	2019	2019-07-24 19:28:00
I2	2019	2019-07-24 19:28:00
I2	2019	2019-07-26 17:38:00
I2	2019	2019-07-31 02:11:00
I2	2019	2019-08-03 19:24:00
I2	2019	2019-08-03 19:24:00
I2	2019	2019-08-04 01:06:00
I2	2019	2019-08-04 01:06:00
I2	2019	2019-08-04 23:45:00
I1	2019	2019-08-13 00:50:00
I2	2019	2019-08-14 00:36:00
I2	2019	2019-08-14 00:36:00
I2	2019	2019-08-14 03:58:00
I2	2019	2019-08-14 03:58:00
I2	2019	2019-08-14 23:43:00
I2	2019	2019-08-17 23:14:00
I2	2019	2019-08-17 23:46:00
I2	2019	2019-08-18 01:53:00
I2	2019	2019-08-19 18:48:00
I2	2019	2019-08-23 00:16:00
I2	2019	2019-08-25 04:17:00
I1	2019	2019-09-04 04:29:00
I2	2019	2019-09-05 01:48:00
I2	2019	2019-09-08 03:13:00
I2	2019	2019-09-08 03:13:00
I2	2019	2019-09-08 03:13:00
I2	2019	2019-09-09 18:29:00
I2	2019	2019-09-12 18:32:00
I2	2019	2019-09-13 18:56:00
I2	2019	2019-09-14 18:39:00
I2	2019	2019-09-14 18:39:00
I2	2019	2019-09-16 23:57:00
I2	2019	2019-09-16 23:57:00
I2	2019	2019-09-16 23:57:00
I2	2019	2019-09-17 18:30:00
I2	2019	2019-09-17 20:22:00
I2	2019	2019-09-19 01:20:00
I2	2019	2019-09-19 01:20:00
I1	2019	2019-09-21 00:14:00
I2	2019	2019-09-21 03:41:00
I2	2019	2019-09-21 03:41:00
I2	2019	2019-09-24 02:00:00
I2	2019	2019-09-25 18:00:00
I1	2019	2019-09-25 23:07:00
I1	2019	2019-09-27 21:15:00
I2	2019	2019-09-29 18:10:00
I2	2019	2019-09-29 22:43:00
I2	2019	2019-09-30 23:46:00
I2	2019	2019-09-30 23:46:00
I2	2019	2019-10-05 00:46:00
I2	2019	2019-10-06 04:18:00
I2	2019	2019-10-07 00:32:00
I2	2019	2019-10-07 00:34:00
I2	2019	2019-10-08 17:56:00
I2	2019	2019-10-08 23:35:00
I2	2019	2019-10-09 03:27:00
I2	2019	2019-10-09 17:33:00
I2	2019	2019-10-09 17:33:00
I2	2019	2019-10-10 17:27:00
I1	2019	2019-10-13 00:29:00
I2	2019	2019-10-13 17:54:00
I2	2019	2019-10-13 17:54:00
I1	2019	2019-10-14 01:09:00
I2	2019	2019-10-14 22:01:00
I2	2019	2019-10-15 04:08:00
I2	2019	2019-10-15 04:09:00
I1	2019	2019-10-16 04:20:00
I1	2019	2019-10-20 23:10:00
I2	2019	2019-10-20 23:36:00
I2	2019	2019-10-22 18:54:00
I2	2019	2019-10-22 18:54:00
I2	2019	2019-10-23 17:18:00
I2	2019	2019-10-26 01:58:00
I2	2019	2019-10-26 01:58:00
I2	2019	2019-10-26 23:47:00
I2	2019	2019-11-01 20:01:00
I1	2019	2019-11-02 01:03:00
I2	2019	2019-11-04 21:34:00
I2	2019	2019-11-06 21:03:00
I2	2019	2019-11-08 17:19:00
I2	2019	2019-11-08 17:20:00
I2	2019	2019-11-08 22:03:00
I2	2019	2019-11-11 01:33:00
I2	2019	2019-11-12 02:13:00
I2	2019	2019-11-12 02:13:00
I2	2019	2019-11-12 02:13:00
I2	2019	2019-11-13 16:57:00
I2	2019	2019-11-15 01:29:00
I2	2019	2019-11-15 22:19:00
I2	2019	2019-11-19 02:52:00
I2	2019	2019-11-21 17:00:00
I2	2019	2019-11-21 17:00:00
I2	2019	2019-11-21 17:00:00
I2	2019	2019-11-22 03:26:00
I2	2019	2019-11-29 17:18:00
I2	2019	2019-11-29 17:19:00
I2	2019	2019-12-02 17:02:00
I2	2019	2019-12-03 17:15:00
I2	2019	2019-12-05 17:40:00
I2	2019	2019-12-05 17:40:00
I2	2019	2019-12-05 17:41:00
I2	2019	2019-12-11 02:46:00
I2	2019	2019-12-11 02:46:00
I2	2019	2019-12-15 17:20:00
I2	2019	2019-12-15 17:20:00
I2	2019	2019-12-24 17:44:00
I2	2019	2019-12-28 00:38:00
I2	2019	2019-12-28 00:38:00
I2	2019	2019-12-28 19:03:00
I2	2019	2019-12-29 17:59:00
I2	2019	2020-01-02 00:24:00
I2	2019	2020-01-02 17:35:00
I2	2019	2020-01-03 17:51:00
I2	2019	2020-01-03 17:52:00
I2	2019	2020-01-09 18:47:00
I2	2019	2020-01-13 18:17:00
I2	2019	2020-01-19 04:47:00
I2	2019	2020-01-21 01:06:00
I2	2019	2020-01-23 18:03:00
I2	2019	2020-01-23 18:05:00
I2	2019	2020-01-23 18:26:00
I2	2019	2020-01-24 18:14:00
I2	2019	2020-01-24 18:14:00
I2	2019	2020-01-25 21:49:00
I2	2019	2020-01-30 17:51:00
I2	2019	2020-01-31 07:12:00
I2	2019	2020-02-01 23:16:00
I2	2019	2020-02-01 23:16:00
I2	2019	2020-02-03 03:52:00
I2	2019	2020-02-03 17:59:00
I2	2019	2020-02-05 21:31:00
I2	2019	2020-02-06 18:35:00
I2	2019	2020-02-07 18:31:00
I2	2019	2020-02-07 18:31:00
I2	2019	2020-02-07 18:50:00
I2	2019	2020-02-10 03:19:00
I2	2019	2020-02-10 03:19:00
I2	2019	2020-02-10 20:18:00
I2	2019	2020-02-11 23:06:00
I2	2019	2020-02-13 00:24:00
I2	2019	2020-02-13 00:24:00
I2	2019	2020-02-13 18:44:00
I2	2019	2020-02-18 18:01:00
I2	2019	2020-02-19 21:09:00
I2	2019	2020-02-19 21:09:00
I2	2019	2020-02-20 18:11:00
I2	2019	2020-02-21 18:39:00
I2	2019	2020-02-21 18:39:00
I2	2019	2020-02-24 02:11:00
I2	2019	2020-02-24 02:11:00
I2	2019	2020-02-27 04:40:00
I2	2019	2020-02-29 18:08:00
I2	2019	2020-03-01 05:46:00
I2	2019	2020-03-01 05:46:00
I2	2019	2020-03-01 20:54:00
I2	2019	2020-03-03 04:29:00
I2	2019	2020-03-03 04:29:00
I2	2019	2020-03-03 04:48:00
I2	2019	2020-03-03 21:30:00
I2	2019	2020-03-04 04:52:00
I2	2019	2020-03-04 04:52:00
I2	2019	2020-03-06 05:22:00
I2	2019	2020-03-06 18:17:00
I2	2019	2020-03-06 18:17:00
I2	2019	2020-03-07 18:10:00
I2	2019	2020-03-07 18:10:00
I2	2019	2020-03-07 19:34:00
I2	2019	2020-03-07 21:49:00
I2	2019	2020-03-07 21:49:00
I2	2019	2020-03-08 05:53:00
I2	2019	2020-03-08 05:53:00
I2	2019	2020-03-08 18:42:00
I2	2019	2020-03-08 18:42:00
I2	2019	2020-03-08 18:42:00
I2	2019	2020-03-08 23:34:00
I2	2019	2020-03-09 03:20:00
I2	2019	2020-03-09 03:20:00
I2	2019	2020-03-09 03:22:00
I2	2019	2020-03-09 03:22:00
I2	2019	2020-03-09 20:33:00
I2	2019	2020-03-10 04:58:00
I2	2019	2020-03-10 18:51:00
I2	2019	2020-03-12 23:24:00
I2	2019	2020-03-13 19:06:00
I2	2019	2020-03-13 19:08:00
I2	2019	2020-03-15 18:50:00
I2	2019	2020-03-18 20:57:00
I2	2019	2020-03-19 18:54:00
I2	2019	2020-03-20 21:27:00
I2	2019	2020-03-21 02:22:00
I2	2019	2020-03-22 18:33:00
I2	2019	2020-03-22 18:33:00
I2	2019	2020-03-22 19:37:00
I2	2019	2020-03-22 19:37:00
I2	2019	2020-03-22 19:39:00
I2	2019	2020-03-24 18:41:00
I2	2019	2020-03-24 18:41:00
I2	2019	2020-03-24 19:07:00
I2	2019	2020-03-24 19:45:00
I2	2019	2020-03-25 01:50:00
I2	2019	2020-03-25 01:50:00
I2	2019	2020-03-25 01:51:00
I2	2019	2020-03-25 01:53:00
I2	2019	2020-03-25 19:06:00
I2	2019	2020-03-26 22:57:00
I2	2019	2020-03-26 22:57:00
I2	2019	2020-03-28 04:12:00
I2	2019	2020-03-29 19:11:00
I2	2019	2020-03-29 19:37:00
I2	2019	2020-03-29 19:37:00
I2	2019	2020-03-30 21:44:00
I2	2019	2020-03-31 18:50:00
I2	2019	2020-03-31 18:50:00

## Sheet: JF
Latrine ID	fiscal year	daytime
J3	2018	2018-06-13 20:33:00
J3	2018	2018-06-22 04:46:00
J3	2018	2018-06-26 01:20:00
J3	2018	2018-06-26 01:20:00
J3	2018	2018-06-28 22:36:00
J3	2018	2018-06-28 22:36:00
J3	2018	2018-07-06 21:54:00
J3	2018	2018-07-07 04:00:00
J3	2018	2018-07-08 04:00:00
J3	2018	2018-07-08 19:42:00
J3	2018	2018-07-18 02:15:00
J3	2018	2018-07-23 20:58:00
J3	2018	2018-07-26 19:49:00
J3	2018	2018-07-27 01:45:00
J3	2018	2018-07-30 19:33:00
J3	2018	2018-07-31 20:27:00
J3	2018	2018-07-31 20:27:00
J3	2018	2018-08-01 01:27:00
J3	2018	2018-08-19 02:54:00
J3	2018	2018-08-19 19:41:00
J3	2018	2018-08-22 19:32:00
J3	2018	2018-08-22 19:32:00
J3	2018	2018-08-25 00:05:00
J3	2018	2018-09-25 20:05:00
J3	2018	2018-10-02 20:09:00
J3	2018	2018-10-03 20:47:00
J3	2018	2019-01-23 20:49:00
J3	2018	2019-02-16 02:36:00
J3	2018	2019-02-16 02:36:00
J3	2018	2019-02-16 19:08:00
J3	2018	2019-02-17 02:10:00
J3	2018	2019-02-20 00:49:00
J3	2018	2019-03-01 00:32:00
J3	2018	2019-03-01 00:32:00
J3	2018	2019-03-01 04:06:00
J3	2018	2019-03-01 04:06:00
J3	2018	2019-03-01 21:50:00
J3	2018	2019-03-08 21:37:00
J3	2018	2019-03-20
J3	2018	2019-03-20 19:02:00
J3	2018	2019-03-20 23:07:00
J3	2018	2019-03-21 03:19:00
J3	2018	2019-03-21 03:20:00
J3	2018	2019-03-21 03:21:00
J3	2018	2019-03-21 04:12:00
J3	2018	2019-03-22 00:20:00
J3	2018	2019-03-25 18:42:00
J3	2018	2019-03-25 23:36:00
J3	2018	2019-03-27 23:22:00
J3	2019	2019-04-02 02:22:00
J3	2019	2019-04-04 01:09:00
J3	2019	2019-04-08 22:45:00
J3	2019	2019-04-15 22:49:00
J3	2019	2019-05-04 18:59:00
J3	2019	2019-05-04 18:59:00
J3	2019	2019-05-04 19:19:00
J3	2019	2019-05-04 21:59:00
J3	2019	2019-05-04 22:13:00
J3	2019	2019-05-06 01:57:00
J3	2019	2019-05-08 01:32:00
J3	2019	2019-05-08 19:13:00
J3	2019	2019-05-08 20:22:00
J3	2019	2019-05-08 22:23:00
J3	2019	2019-05-09 03:53:00
J3	2019	2019-05-09 19:04:00
J3	2019	2019-05-10 03:37:00
J3	2019	2019-05-10 19:55:00
J3	2019	2019-05-10 19:55:00
J3	2019	2019-05-10 21:21:00
J3	2019	2019-05-11 01:08:00
J3	2019	2019-05-11 18:58:00
J3	2019	2019-05-11 21:46:00
J3	2019	2019-05-11 22:05:00
J3	2019	2019-05-12 22:58:00
J3	2019	2019-05-13 19:09:00
J3	2019	2019-05-14 02:16:00
J3	2019	2019-05-14 19:15:00
J3	2019	2019-05-14 23:08:00
J3	2019	2019-05-15 19:36:00
J3	2019	2019-05-15 22:35:00
J3	2019	2019-05-16 20:37:00
J3	2019	2019-05-17 00:55:00
J3	2019	2019-05-17 21:20:00
J3	2019	2019-05-18 00:33:00
J3	2019	2019-05-18 04:06:00
J3	2019	2019-05-19 21:18:00
J3	2019	2019-05-20 00:01:00
J3	2019	2019-05-20 01:04:00
J3	2019	2019-05-20 02:35:00
J3	2019	2019-05-20 03:47:00
J3	2019	2019-05-21 04:29:00
J3	2019	2019-05-23 03:24:00
J3	2019	2019-05-23 03:44:00
J3	2019	2019-05-24 00:34:00
J3	2019	2019-05-24 02:41:00
J3	2019	2019-05-25 00:30:00
J3	2019	2019-05-25 21:18:00
J3	2019	2019-05-28 02:00:00
J3	2019	2019-05-28 19:38:00
J3	2019	2019-05-29 23:40:00
J3	2019	2019-05-30 00:50:00
J3	2019	2019-05-30 03:48:00
J3	2019	2019-05-31 00:06:00
J3	2019	2019-05-31 02:56:00
J3	2019	2019-06-01 04:09:00
J3	2019	2019-06-01 20:35:00
J3	2019	2019-06-01 22:13:00
J3	2019	2019-06-02 01:28:00
J3	2019	2019-06-03 03:45:00
J3	2019	2019-06-04 00:45:00
J3	2019	2019-06-05 03:44:00
J3	2019	2019-06-05 20:56:00
J3	2019	2019-06-06 20:08:00
J3	2019	2019-06-07 02:08:00
J3	2019	2019-06-08 00:09:00
J3	2019	2019-06-09 00:25:00
J3	2019	2019-06-09 03:24:00
J3	2019	2019-06-09 22:20:00
J3	2019	2019-06-10 01:10:00
J3	2019	2019-06-10 22:23:00
J3	2019	2019-06-12 21:04:00
J3	2019	2019-06-13 00:21:00
J3	2019	2019-06-13 03:52:00
J3	2019	2019-06-14 03:33:00
J3	2019	2019-06-15 19:18:00
J3	2019	2019-06-17 01:49:00
J3	2019	2019-06-17 01:59:00
J3	2019	2019-06-18
J3	2019	2019-06-20 02:41:00
J3	2019	2019-06-22 00:33:00
J3	2019	2019-06-22 21:01:00
J3	2019	2019-06-22 23:19:00
J3	2019	2019-06-27 00:01:00
J3	2019	2019-07-01 03:07:00
J3	2019	2019-07-04 02:48:00
J3	2019	2019-07-05 02:02:00
J3	2019	2019-07-05 02:03:00
J3	2019	2019-07-06 21:01:00
J3	2019	2019-07-09 02:26:00
J3	2019	2019-07-09 03:17:00
J3	2019	2019-07-23 21:27:00
J3	2019	2019-07-26 03:22:00
J3	2019	2019-07-26 23:16:00
J3	2019	2019-07-28 04:44:00
J3	2019	2019-07-30 23:10:00
J3	2019	2019-07-31 02:03:00
J3	2019	2019-07-31 22:42:00
J3	2019	2019-08-01 23:11:00
J3	2019	2019-08-02 02:36:00
J3	2019	2019-08-03 02:24:00
J3	2019	2019-08-05 00:21:00
J3	2019	2019-08-06 00:35:00
J3	2019	2019-08-08 00:43:00
J3	2019	2019-08-09 01:28:00
J3	2019	2019-08-20 03:47:00
J3	2019	2019-08-21 01:32:00
J3	2019	2019-08-23 03:36:00
J3	2019	2019-08-23 03:50:00
J3	2019	2019-08-24 03:00:00
J3	2019	2019-08-24 22:14:00
J3	2019	2019-08-25 02:21:00
J3	2019	2019-08-26 02:06:00
J3	2019	2019-08-27 00:07:00
J3	2019	2019-08-27 00:25:00
J3	2019	2019-08-27 03:30:00
J3	2019	2019-08-28 02:43:00
J3	2019	2019-08-30 01:31:00
J3	2019	2019-08-30 01:55:00
J3	2019	2019-08-30 01:55:00
J3	2019	2019-08-31 00:58:00
J3	2019	2019-08-31 02:50:00
J3	2019	2019-09-01 04:08:00
J3	2019	2019-09-01 21:44:00
J3	2019	2019-09-02 03:09:00
J3	2019	2019-09-02 22:20:00
J3	2019	2019-09-03 00:54:00
J3	2019	2019-09-04 00:41:00
J3	2019	2019-09-04 01:45:00
J3	2019	2019-09-04 04:29:00
J3	2019	2019-09-04 22:07:00
J3	2019	2019-09-05 03:18:00
J3	2019	2019-09-05 03:19:00
J3	2019	2019-09-05 03:20:00
J3	2019	2019-09-06 03:54:00
J3	2019	2019-09-06 19:23:00
J3	2019	2019-09-08 03:19:00
J3	2019	2019-09-08 03:19:00
J3	2019	2019-09-08 21:53:00
J3	2019	2019-09-09 19:38:00
J3	2019	2019-09-10 01:25:00
J3	2019	2019-09-10 02:29:00
J3	2019	2019-09-10 03:55:00
J3	2019	2019-09-10 19:58:00
J3	2019	2019-09-10 20:00:00
J3	2019	2019-09-10 22:31:00
J3	2019	2019-09-11 02:57:00
J3	2019	2019-09-11 03:17:00
J3	2019	2019-09-12 03:04:00
J3	2019	2019-09-12 19:42:00
J3	2019	2019-09-12 20:06:00
J3	2019	2019-09-12 20:07:00
J3	2019	2019-09-13 02:50:00
J3	2019	2019-09-13 02:50:00
J3	2019	2019-09-15 21:25:00
J3	2019	2019-09-15 21:25:00
J3	2019	2019-09-15 22:42:00
J3	2019	2019-09-15 23:25:00
J3	2019	2019-09-17 00:09:00
J3	2019	2019-09-17 03:28:00
J3	2019	2019-09-17 04:07:00
J3	2019	2019-09-17 04:07:00
J3	2019	2019-09-17 18:59:00
J3	2019	2019-09-17 19:00:00
J3	2019	2019-09-17 23:37:00
J3	2019	2019-09-18 00:27:00
J3	2019	2019-09-18 01:25:00
J3	2019	2019-09-18 01:26:00
J3	2019	2019-09-18 01:27:00
J3	2019	2019-09-18 22:16:00
J3	2019	2019-09-18 22:26:00
J3	2019	2019-09-18 22:27:00
J3	2019	2019-09-19 01:43:00
J3	2019	2019-09-19 20:48:00
J3	2019	2019-09-20 02:42:00
J3	2019	2019-09-21 00:38:00
J3	2019	2019-09-21 00:38:00
J3	2019	2019-09-21 00:39:00
J3	2019	2019-09-21 03:37:00
J3	2019	2019-09-22 01:34:00
J3	2019	2019-09-22 02:37:00
J3	2019	2019-09-23 02:33:00
J3	2019	2019-09-23 21:24:00
J3	2019	2019-09-23 22:51:00
J3	2019	2019-09-24 02:30:00
J3	2019	2019-09-24 22:43:00
J3	2019	2019-09-25 02:50:00
J3	2019	2019-09-25 03:06:00
J3	2019	2019-09-26 00:06:00
J3	2019	2019-09-27 00:46:00
J3	2019	2019-09-27 01:51:00
J3	2019	2019-09-27 01:51:00
J3	2019	2019-09-27 23:04:00
J3	2019	2019-09-28 00:23:00
J3	2019	2019-09-28 01:31:00
J3	2019	2019-09-28 02:21:00
J3	2019	2019-09-28 02:22:00
J3	2019	2019-09-28 22:59:00
J3	2019	2019-09-28 23:15:00
J3	2019	2019-09-28 23:15:00
J3	2019	2019-09-29 04:21:00
J3	2019	2019-09-29 21:54:00
J3	2019	2019-09-30 03:50:00
J3	2019	2019-09-30 21:26:00
J3	2019	2019-10-01 00:20:00
J3	2019	2019-10-01 02:18:00
J3	2019	2019-10-01 03:12:00
J3	2019	2019-10-02 03:50:00
J3	2019	2019-10-02 03:55:00
J3	2019	2019-10-02 21:14:00
J3	2019	2019-10-03 03:56:00
J3	2019	2019-10-03 19:35:00
J3	2019	2019-10-03 19:35:00
J3	2019	2019-10-04 04:24:00
J3	2019	2019-10-04 22:30:00
J3	2019	2019-10-04 22:30:00
J3	2019	2019-10-05 00:48:00
J3	2019	2019-10-05 01:47:00
J3	2019	2019-10-05 04:17:00
J3	2019	2019-10-06 01:52:00
J3	2019	2019-10-06 19:39:00
J3	2019	2019-10-07 23:23:00
J3	2019	2019-10-08 01:02:00
J3	2019	2019-10-08 01:02:00
J3	2019	2019-10-08 01:46:00
J3	2019	2019-10-09 01:00:00
J3	2019	2019-10-09 01:03:00
J3	2019	2019-10-09 02:34:00
J3	2019	2019-10-09 02:57:00
J3	2019	2019-10-09 04:05:00
J3	2019	2019-10-09 23:50:00
J3	2019	2019-10-09 23:55:00
J3	2019	2019-10-10 01:50:00
J3	2019	2019-10-11 00:51:00
J3	2019	2019-10-12 02:53:00
J3	2019	2019-10-12 19:26:00
J3	2019	2019-10-13 02:30:00
J3	2019	2019-10-13 20:48:00
J3	2019	2019-10-16 00:01:00
J3	2019	2019-10-18 01:09:00
J3	2019	2019-10-31 23:40:00
J3	2019	2019-11-01 01:39:00
J3	2019	2019-11-01 01:40:00
J3	2019	2019-11-01 23:29:00
J3	2019	2019-11-01 23:30:00
J3	2019	2019-11-01 23:31:00
J3	2019	2019-11-02 01:03:00
J3	2019	2019-11-02 03:36:00
J3	2019	2019-11-02 03:36:00
J3	2019	2019-11-02 21:04:00
J3	2019	2019-11-02 22:55:00
J3	2019	2019-11-03 00:43:00
J3	2019	2019-11-03 00:47:00
J3	2019	2019-11-03 02:57:00
J3	2019	2019-11-03 22:26:00
J3	2019	2019-11-04 01:55:00
J3	2019	2019-11-04 03:38:00
J3	2019	2019-11-04 03:40:00
J3	2019	2019-11-04 18:37:00
J3	2019	2019-11-04 18:37:00
J3	2019	2019-11-04 19:56:00
J3	2019	2019-11-04 20:42:00
J3	2019	2019-11-05 20:07:00
J3	2019	2019-11-05 21:17:00
J3	2019	2019-11-05 21:17:00
J3	2019	2019-11-05 21:50:00
J3	2019	2019-11-06 19:35:00
J3	2019	2019-11-06 23:20:00
J3	2019	2019-11-07 02:04:00
J3	2019	2019-11-07 18:21:00
J3	2019	2019-11-07 18:21:00
J3	2019	2019-11-07 19:10:00
J3	2019	2019-11-07 20:48:00
J3	2019	2019-11-08 02:34:00
J3	2019	2019-11-08 20:29:00
J3	2019	2019-11-08 20:33:00
J3	2019	2019-11-09 01:33:00
J3	2019	2019-11-09 04:54:00
J3	2019	2019-11-10 03:36:00
J3	2019	2019-11-10 21:31:00
J3	2019	2019-11-10 21:31:00
J3	2019	2019-11-10 22:42:00
J3	2019	2019-11-11 03:00:00
J3	2019	2019-11-11 03:02:00
J3	2019	2019-11-11 22:52:00
J3	2019	2019-11-11 23:06:00
J3	2019	2019-11-12 00:09:00
J3	2019	2019-11-12 03:13:00
J3	2019	2019-11-12 03:53:00
J3	2019	2019-11-12 04:34:00
J3	2019	2019-11-13 04:22:00
J3	2019	2019-11-13 04:23:00
J3	2019	2019-11-13 04:23:00
J3	2019	2019-11-13 20:35:00
J3	2019	2019-11-14 02:29:00
J3	2019	2019-11-14 05:05:00
J3	2019	2019-11-14 20:27:00
J3	2019	2019-11-14 20:27:00
J3	2019	2019-11-14 21:15:00
J3	2019	2019-11-14 21:15:00
J3	2019	2019-11-15 01:52:00
J3	2019	2019-11-15 04:29:00
J3	2019	2019-11-15 18:41:00
J3	2019	2019-11-15 19:48:00
J3	2019	2019-11-16 03:07:00
J3	2019	2019-11-16 03:08:00
J3	2019	2019-11-16 21:26:00
J3	2019	2019-11-17 04:02:00
J3	2019	2019-11-17 04:02:00
J3	2019	2019-11-17 05:25:00
J3	2019	2019-11-17 22:41:00
J3	2019	2019-11-18 01:13:00
J3	2019	2019-11-18 01:14:00
J3	2019	2019-11-18 01:47:00
J3	2019	2019-11-18 19:54:00
J3	2019	2019-11-18 20:19:00
J3	2019	2019-11-18 20:24:00
J3	2019	2019-11-19 02:22:00
J3	2019	2019-11-19 03:45:00
J3	2019	2019-11-19 03:46:00
J3	2019	2019-11-19 22:37:00
J3	2019	2019-11-20 22:56:00
J3	2019	2019-11-21 00:44:00
J3	2019	2019-11-21 00:44:00
J3	2019	2019-11-21 02:21:00
J3	2019	2019-11-21 05:22:00
J3	2019	2019-11-21 21:34:00
J3	2019	2019-11-21 21:34:00
J3	2019	2019-11-21 22:49:00
J3	2019	2019-11-22 03:51:00
J3	2019	2019-11-22 05:14:00
J3	2019	2019-11-22 05:17:00
J3	2019	2019-11-23 02:54:00
J3	2019	2019-11-23 18:02:00
J3	2019	2019-11-24 20:12:00
J3	2019	2019-11-25 01:58:00
J3	2019	2019-11-25 02:39:00
J3	2019	2019-11-25 19:39:00
J3	2019	2019-11-26 00:03:00
J3	2019	2019-11-26 03:40:00
J3	2019	2019-11-26 18:09:00
J3	2019	2019-11-26 21:36:00
J3	2019	2019-11-27 02:17:00
J3	2019	2019-11-27 03:05:00
J3	2019	2019-11-27 03:42:00
J3	2019	2019-11-27 18:26:00
J3	2019	2019-11-28 01:41:00
J3	2019	2019-11-28 19:01:00
J3	2019	2019-11-28 20:16:00
J3	2019	2019-11-29 00:18:00
J3	2019	2019-11-29 00:36:00
J3	2019	2019-11-29 02:29:00
J3	2019	2019-11-29 02:29:00
J3	2019	2019-11-29 03:20:00
J3	2019	2019-11-29 03:26:00
J3	2019	2019-11-29 05:29:00
J3	2019	2019-11-30 21:32:00
J3	2019	2019-11-30 23:11:00
J3	2019	2019-11-30 23:11:00
J3	2019	2019-12-01 01:44:00
J3	2019	2019-12-01 02:31:00
J3	2019	2019-12-01 22:17:00
J3	2019	2019-12-01 23:45:00
J3	2019	2019-12-01 23:45:00
J3	2019	2019-12-02 01:11:00
J3	2019	2019-12-02 01:12:00
J3	2019	2019-12-02 04:13:00
J3	2019	2019-12-02 21:42:00
J3	2019	2019-12-02 23:12:00
J3	2019	2019-12-02 23:13:00
J3	2019	2019-12-02 23:18:00
J3	2019	2019-12-03 03:16:00
J3	2019	2019-12-03 04:28:00
J3	2019	2019-12-03 05:11:00
J3	2019	2019-12-04 00:30:00
J3	2019	2019-12-04 01:10:00
J3	2019	2019-12-04 01:34:00
J3	2019	2019-12-04 04:27:00
J3	2019	2019-12-04 04:45:00
J3	2019	2019-12-04 05:38:00
J3	2019	2019-12-04 17:38:00
J3	2019	2019-12-04 18:15:00
J3	2019	2019-12-05 00:30:00
J3	2019	2019-12-05 01:36:00
J3	2019	2019-12-05 01:36:00
J3	2019	2019-12-05 19:46:00
J3	2019	2019-12-05 19:47:00
J3	2019	2019-12-05 20:01:00
J3	2019	2019-12-06 00:21:00
J3	2019	2019-12-06 00:48:00
J3	2019	2019-12-06 00:48:00
J3	2019	2019-12-06 01:34:00
J3	2019	2019-12-06 02:14:00
J3	2019	2019-12-06 02:34:00
J3	2019	2019-12-06 02:34:00
J3	2019	2019-12-06 02:34:00
J3	2019	2019-12-06 18:01:00
J3	2019	2019-12-06 19:12:00
J3	2019	2019-12-06 23:33:00
J3	2019	2019-12-07 03:18:00
J3	2019	2019-12-07 03:22:00
J3	2019	2019-12-07 04:44:00
J3	2019	2019-12-07 23:39:00
J3	2019	2019-12-08 00:25:00
J3	2019	2019-12-08 01:43:00
J3	2019	2019-12-08 01:43:00
J3	2019	2019-12-08 03:48:00
J3	2019	2019-12-08 23:06:00
J3	2019	2019-12-08 23:11:00
J3	2019	2019-12-09 02:52:00
J3	2019	2019-12-09 02:52:00
J3	2019	2019-12-09 05:44:00
J3	2019	2019-12-09 05:44:00
J3	2019	2019-12-09 05:45:00
J3	2019	2019-12-09 22:40:00
J3	2019	2019-12-11 02:20:00
J3	2019	2019-12-11 05:30:00
J3	2019	2019-12-11 20:59:00
J3	2019	2019-12-11 22:25:00
J3	2019	2019-12-12 03:21:00
J3	2019	2019-12-12 03:31:00
J3	2019	2019-12-12 04:17:00
J3	2019	2019-12-13 00:24:00
J3	2019	2019-12-13 01:27:00
J3	2019	2019-12-13 01:27:00
J3	2019	2019-12-13 01:40:00
J3	2019	2019-12-13 01:41:00
J3	2019	2019-12-13 17:07:00
J3	2019	2019-12-13 17:07:00
J3	2019	2019-12-13 19:02:00
J3	2019	2019-12-13 19:06:00
J3	2019	2019-12-14 01:08:00
J3	2019	2019-12-14 01:08:00
J3	2019	2019-12-14 03:10:00
J3	2019	2019-12-14 03:20:00
J3	2019	2019-12-14 03:20:00
J3	2019	2019-12-14 20:53:00
J3	2019	2019-12-14 22:04:00
J3	2019	2019-12-14 22:04:00
J3	2019	2019-12-15 02:14:00
J3	2019	2019-12-15 04:15:00
J3	2019	2019-12-15 05:49:00
J3	2019	2019-12-16 04:17:00
J3	2019	2019-12-16 05:51:00
J3	2019	2019-12-16 19:25:00
J3	2019	2019-12-16 21:03:00
J3	2019	2019-12-17 03:03:00
J3	2019	2019-12-17 03:05:00
J3	2019	2019-12-17 03:48:00
J3	2019	2019-12-17 05:16:00
J3	2019	2019-12-17 18:27:00
J3	2019	2019-12-17 21:35:00
J3	2019	2019-12-18 02:34:00
J3	2019	2019-12-18 02:37:00
J3	2019	2019-12-18 03:33:00
J3	2019	2019-12-18 22:53:00
J3	2019	2019-12-19 01:07:00
J3	2019	2019-12-19 01:16:00
J3	2019	2019-12-19 22:03:00
J3	2019	2019-12-20 01:26:00
J3	2019	2019-12-20 01:26:00
J3	2019	2019-12-20 04:31:00
J3	2019	2019-12-20 17:29:00
J3	2019	2019-12-20 19:12:00
J3	2019	2019-12-21 00:33:00
J3	2019	2019-12-21 20:18:00
J3	2019	2019-12-21 23:16:00
J3	2019	2019-12-21 23:38:00
J3	2019	2019-12-22 01:55:00
J3	2019	2019-12-22 03:36:00
J3	2019	2019-12-22 05:03:00
J3	2019	2019-12-22 23:35:00
J3	2019	2019-12-23 01:18:00
J3	2019	2019-12-23 19:54:00
J3	2019	2019-12-24 00:09:00
J3	2019	2019-12-24 00:21:00
J3	2019	2019-12-24 01:36:00
J3	2019	2019-12-24 22:45:00
J3	2019	2019-12-25 03:28:00
J3	2019	2019-12-25 21:25:00
J3	2019	2019-12-25 21:25:00
J3	2019	2019-12-26 03:52:00
J3	2019	2019-12-26 17:30:00
J3	2019	2019-12-27 00:54:00
J3	2019	2019-12-27 00:54:00
J3	2019	2019-12-27 02:26:00
J3	2019	2019-12-27 02:26:00
J3	2019	2019-12-27 21:17:00
J3	2019	2019-12-27 21:47:00
J3	2019	2019-12-28 00:50:00
J3	2019	2019-12-28 20:20:00
J3	2019	2019-12-31 01:09:00
J3	2019	2020-01-14 20:04:00
J3	2019	2020-01-14 23:23:00
J3	2019	2020-01-15 18:26:00
J3	2019	2020-01-15 22:40:00
J3	2019	2020-01-16 00:14:00
J3	2019	2020-01-16 00:14:00
J3	2019	2020-01-16 17:32:00
J3	2019	2020-01-16 18:57:00
J3	2019	2020-01-16 19:33:00
J3	2019	2020-01-16 20:17:00
J3	2019	2020-01-17 01:28:00
J3	2019	2020-01-17 01:28:00
J3	2019	2020-01-17 04:43:00
J3	2019	2020-01-17 06:06:00
J3	2019	2020-01-17 06:06:00
J3	2019	2020-01-17 23:29:00
J3	2019	2020-01-18 01:34:00
J3	2019	2020-01-18 02:03:00
J3	2019	2020-01-18 04:05:00
J3	2019	2020-01-18 04:09:00
J3	2019	2020-01-18 20:00:00
J3	2019	2020-01-18 22:21:00
J3	2019	2020-01-18 22:52:00
J3	2019	2020-01-19 02:15:00
J3	2019	2020-01-19 22:31:00
J3	2019	2020-01-19 22:42:00
J3	2019	2020-01-20 01:11:00
J3	2019	2020-01-20 01:11:00
J3	2019	2020-01-20 18:43:00
J3	2019	2020-01-20 19:32:00
J3	2019	2020-01-21 00:41:00
J3	2019	2020-01-21 01:39:00
J3	2019	2020-01-21 02:54:00
J3	2019	2020-01-21 21:01:00
J3	2019	2020-01-25 02:16:00
J3	2019	2020-01-25 18:54:00
J3	2019	2020-01-25 19:05:00
J3	2019	2020-01-26 03:54:00
J3	2019	2020-01-30 05:05:00
J3	2019	2020-01-30 05:05:00
J3	2019	2020-02-01 01:37:00
J3	2019	2020-02-01 01:37:00
J3	2019	2020-02-02 00:53:00
J3	2019	2020-02-02 03:50:00
J3	2019	2020-02-02 03:51:00
J3	2019	2020-02-02 04:43:00
J3	2019	2020-02-02 04:46:00
J3	2019	2020-02-03 04:00:00
J3	2019	2020-02-03 21:31:00
J3	2019	2020-02-03 22:04:00
J3	2019	2020-02-04 02:12:00
J3	2019	2020-02-05 00:44:00
J3	2019	2020-02-05 03:55:00
J3	2019	2020-02-05 05:06:00
J3	2019	2020-02-05 21:24:00
J3	2019	2020-02-05 21:24:00
J3	2019	2020-02-06 23:04:00
J3	2019	2020-02-07 04:43:00
J3	2019	2020-02-08 03:04:00
J3	2019	2020-02-08 03:06:00
J3	2019	2020-02-08 22:26:00
J3	2019	2020-02-08 22:26:00
J3	2019	2020-02-10 01:48:00
J3	2019	2020-02-11 02:31:00
J3	2019	2020-02-11 04:46:00
J3	2019	2020-02-11 21:34:00
J3	2019	2020-02-12 23:14:00
J3	2019	2020-02-13 00:09:00
J3	2019	2020-02-13 03:49:00
J3	2019	2020-02-14 03:33:00
J3	2019	2020-02-14 21:14:00
J3	2019	2020-02-15 00:31:00
J3	2019	2020-02-16 03:47:00
J3	2019	2020-02-17 02:00:00
J3	2019	2020-02-18 01:48:00
J3	2019	2020-02-18 02:56:00
J3	2019	2020-02-18 22:19:00
J3	2019	2020-02-19 01:19:00
J3	2019	2020-02-19 01:19:00
J3	2019	2020-02-20 00:46:00
J3	2019	2020-02-21 01:37:00
J3	2019	2020-02-21 01:37:00
J3	2019	2020-02-21 03:47:00
J3	2019	2020-02-21 03:50:00
J3	2019	2020-02-22 00:28:00
J3	2019	2020-02-22 00:28:00
J3	2019	2020-02-22 22:04:00
J3	2019	2020-02-27 01:53:00
J3	2019	2020-02-27 01:53:00
J3	2019	2020-02-27 20:45:00
J3	2019	2020-02-27 20:45:00
J3	2019	2020-02-28 02:04:00
J3	2019	2020-03-01 03:09:00
J3	2019	2020-03-01 03:09:00
J3	2019	2020-03-01 22:48:00
J3	2019	2020-03-02 03:58:00
J3	2019	2020-03-02 04:00:00
J3	2019	2020-03-04 05:42:00
J3	2019	2020-03-05 00:24:00
J3	2019	2020-03-05 03:43:00
J3	2019	2020-03-05 23:14:00
J3	2019	2020-03-06 00:19:00
J3	2019	2020-03-06 04:47:00
J3	2019	2020-03-06 20:13:00
J3	2019	2020-03-06 23:45:00
J3	2019	2020-03-07 03:31:00
J3	2019	2020-03-07 18:53:00
J3	2019	2020-03-07 18:53:00
J3	2019	2020-03-09 02:22:00
J3	2019	2020-03-09 02:56:00
J3	2019	2020-03-09 21:25:00
J3	2019	2020-03-09 22:11:00
J3	2019	2020-03-10 00:32:00
J3	2019	2020-03-10 03:28:00
J3	2019	2020-03-10 05:27:00
J3	2019	2020-03-10 23:37:00
J3	2019	2020-03-11 01:31:00
J3	2019	2020-03-11 01:32:00
J3	2019	2020-03-11 04:12:00
J3	2019	2020-03-11 19:34:00
J3	2019	2020-03-11 23:17:00
J3	2019	2020-03-12 02:06:00
J3	2019	2020-03-12 22:39:00
J3	2019	2020-03-13 19:35:00
J3	2019	2020-03-13 21:25:00
J1	2018	2018-04-10 05:15:00
J1	2018	2018-04-10 05:15:00
J1	2018	2018-04-10 19:10:00
J1	2018	2018-04-11 02:41:00
J1	2018	2018-04-11 03:57:00
J1	2018	2018-04-11 04:48:00
J1	2018	2018-04-11 04:52:00
J1	2018	2018-04-11 04:52:00
J1	2018	2018-04-11 18:14:00
J1	2018	2018-04-11 18:14:00
J1	2018	2018-04-11 18:28:00
J1	2018	2018-04-11 21:19:00
J1	2018	2018-04-12 05:05:00
J1	2018	2018-04-12 05:05:00
J1	2018	2018-04-12 18:29:00
J1	2018	2018-04-12 18:40:00
J1	2018	2018-04-12 18:40:00
J1	2018	2018-04-13 04:36:00
J1	2018	2018-04-13 18:31:00
J1	2018	2018-04-13 18:31:00
J1	2018	2018-04-14 03:47:00
J1	2018	2018-04-14 03:47:00
J1	2018	2018-04-14 05:15:00
J1	2018	2018-04-14 18:37:00
J1	2018	2018-04-14 18:37:00
J1	2018	2018-04-15 04:06:00
J1	2018	2018-04-15 18:12:00
J1	2018	2018-04-15 18:53:00
J1	2018	2018-04-15 18:53:00
J1	2018	2018-04-15 20:08:00
J1	2018	2018-04-15 23:45:00
J1	2018	2018-04-15 23:45:00
J1	2018	2018-04-16 04:01:00
J1	2018	2018-04-16 04:01:00
J1	2018	2018-04-16 21:21:00
J1	2018	2018-04-17 18:05:00
J1	2018	2018-04-17 19:39:00
J1	2018	2018-04-18 04:57:00
J1	2018	2018-04-18 18:38:00
J1	2018	2018-04-18 18:38:00
J1	2018	2018-04-18 19:59:00
J1	2018	2018-04-19 18:42:00
J1	2018	2018-04-19 23:59:00
J1	2018	2018-04-20 21:48:00
J1	2018	2018-04-21 03:36:00
J1	2018	2018-04-21 03:36:00
J1	2018	2018-04-22 19:26:00
J1	2018	2018-04-23 20:21:00
J1	2018	2018-05-08 19:55:00
J1	2018	2018-05-08 20:49:00
J1	2018	2018-05-09 20:46:00
J1	2018	2018-05-09 20:46:00
J1	2018	2018-05-09 22:23:00
J1	2018	2018-05-10 05:07:00
J1	2018	2018-05-10 21:10:00
J1	2018	2018-05-11 03:48:00
J1	2018	2018-05-11 18:58:00
J1	2018	2018-05-11 18:58:00
J1	2018	2018-05-11 19:36:00
J1	2018	2018-05-11 20:06:00
J1	2018	2018-05-12 03:23:00
J1	2018	2018-05-12 19:18:00
J1	2018	2018-05-13 01:04:00
J1	2018	2018-05-13 02:29:00
J1	2018	2018-05-14 18:52:00
J1	2018	2018-05-14 19:21:00
J1	2018	2018-05-14 23:25:00
J1	2018	2018-05-14 23:25:00
J1	2018	2018-05-15 22:08:00
J1	2018	2018-05-15 23:28:00
J1	2018	2018-05-17 22:05:00
J1	2018	2018-05-18 02:27:00
J1	2018	2018-05-18 22:00:00
J1	2018	2018-05-19 21:42:00
J1	2018	2018-05-20 02:50:00
J1	2018	2018-05-20 19:03:00
J1	2018	2018-05-20 20:19:00
J1	2018	2018-05-20 20:39:00
J1	2018	2018-05-20 20:39:00
J1	2018	2018-05-20 20:59:00
J1	2018	2018-05-21 20:04:00
J1	2018	2018-05-21 21:40:00
J1	2018	2018-05-22 02:49:00
J1	2018	2018-05-22 03:09:00
J1	2018	2018-05-22 03:09:00
J1	2018	2018-05-22 20:26:00
J1	2018	2018-05-23 00:30:00
J1	2018	2018-05-23 20:53:00
J1	2018	2018-05-24 21:35:00
J1	2018	2018-05-24 21:35:00
J1	2018	2018-05-25 03:27:00
J1	2018	2018-05-25 03:27:00
J1	2018	2018-05-25 19:14:00
J1	2018	2018-05-25 19:14:00
J1	2018	2018-05-25 21:19:00
J1	2018	2018-05-25 21:19:00
J1	2018	2018-05-25 22:28:00
J1	2018	2018-05-26 20:32:00
J1	2018	2018-05-26 20:32:00
J1	2018	2018-05-27 20:09:00
J1	2018	2018-05-27 20:09:00
J1	2018	2018-05-27 23:11:00
J1	2018	2018-05-28 04:27:00
J1	2018	2018-05-28 04:27:00
J1	2018	2018-05-28 21:10:00
J1	2018	2018-05-28 23:42:00
J1	2018	2018-05-29 00:41:00
J1	2018	2018-05-29 19:15:00
J1	2018	2018-05-29 19:15:00
J1	2018	2018-05-29 23:33:00
J1	2018	2018-05-31 03:52:00
J1	2018	2018-05-31 03:52:00
J1	2018	2018-05-31 20:21:00
J1	2018	2018-05-31 20:26:00
J1	2018	2018-05-31 21:55:00
J1	2018	2018-06-01 00:08:00
J1	2018	2018-06-01 04:03:00
J1	2018	2018-06-01 23:10:00
J1	2018	2018-06-02 03:27:00
J1	2018	2018-06-02 20:08:00
J1	2018	2018-06-02 20:25:00
J1	2018	2018-06-02 20:35:00
J1	2018	2018-06-03 01:57:00
J1	2018	2018-06-03 21:50:00
J1	2018	2018-06-04 03:01:00
J1	2018	2018-06-04 20:31:00
J1	2018	2018-06-04 20:31:00
J1	2018	2018-06-04 21:01:00
J1	2018	2018-06-05 19:02:00
J1	2018	2018-06-05 19:08:00
J1	2018	2018-06-05 19:08:00
J1	2018	2018-06-06 01:40:00
J1	2018	2018-06-06 03:20:00
J1	2018	2018-06-06 20:22:00
J1	2018	2018-06-07 00:47:00
J1	2018	2018-06-07 19:21:00
J1	2018	2018-06-07 19:59:00
J1	2018	2018-06-07 20:06:00
J1	2018	2018-06-08 01:29:00
J1	2018	2018-06-08 02:45:00
J1	2018	2018-06-08 22:09:00
J1	2018	2018-06-09 04:12:00
J1	2018	2018-06-09 19:51:00
J1	2018	2018-06-09 23:05:00
J1	2018	2018-06-11 02:26:00
J1	2018	2018-06-11 03:08:00
J1	2018	2018-06-11 03:54:00
J1	2018	2018-06-11 03:54:00
J1	2018	2018-06-11 19:17:00
J1	2018	2018-06-13 02:19:00
J1	2018	2018-06-13 19:20:00
J1	2018	2018-06-13 20:02:00
J1	2018	2018-06-13 22:40:00
J1	2018	2018-06-14 23:43:00
J1	2018	2018-06-15 00:30:00
J1	2018	2018-06-15 00:30:00
J1	2018	2018-06-15 03:21:00
J1	2018	2018-06-17 03:40:00
J1	2018	2018-06-17 19:33:00
J1	2018	2018-06-18 03:05:00
J1	2018	2018-06-19 01:24:00
J1	2018	2018-06-19 19:23:00
J1	2018	2018-06-21 23:32:00
J1	2018	2018-06-22 02:57:00
J1	2018	2018-06-23 03:16:00
J1	2018	2018-06-23 19:12:00
J1	2018	2018-06-23 23:27:00
J1	2018	2018-06-24 00:33:00
J1	2018	2018-06-24 00:33:00
J1	2018	2018-06-24 02:39:00
J1	2018	2018-06-24 19:17:00
J1	2018	2018-06-24 19:33:00
J1	2018	2018-06-24 20:32:00
J1	2018	2018-06-25 03:48:00
J1	2018	2018-06-26 02:24:00
J1	2018	2018-06-26 19:18:00
J1	2018	2018-06-26 21:45:00
J1	2018	2018-06-27 02:46:00
J1	2018	2018-06-28 01:27:00
J1	2018	2018-06-28 03:13:00
J1	2018	2018-06-30 04:36:00
J1	2018	2018-07-02 03:10:00
J1	2018	2018-07-02 19:59:00
J1	2018	2018-07-03 01:54:00
J1	2018	2018-07-05 02:52:00
J1	2018	2018-07-06 19:11:00
J1	2018	2018-07-06 23:55:00
J1	2018	2018-07-08 02:18:00
J1	2018	2018-07-08 03:08:00
J1	2018	2018-07-08 19:21:00
J1	2018	2018-07-09 03:40:00
J1	2018	2018-07-09 03:57:00
J1	2018	2018-07-09 04:00:00
J1	2018	2018-07-09 19:13:00
J1	2018	2018-07-09 20:32:00
J1	2018	2018-07-10 20:29:00
J1	2018	2018-07-12 00:01:00
J1	2018	2018-07-13 01:25:00
J1	2018	2018-07-14 01:48:00
J1	2018	2018-07-14 19:31:00
J1	2018	2018-07-16 00:50:00
J1	2018	2018-07-18 02:48:00
J1	2018	2018-07-21 02:40:00
J1	2018	2018-07-22 01:46:00
J1	2018	2018-07-22 01:46:00
J1	2018	2018-07-22 23:53:00
J1	2018	2018-07-23 21:14:00
J1	2018	2018-07-23 21:48:00
J1	2018	2018-07-24 00:58:00
J1	2018	2018-07-25 23:39:00
J1	2018	2018-07-26 18:59:00
J1	2018	2018-07-26 18:59:00
J1	2018	2018-07-26 21:11:00
J1	2018	2018-07-30 01:46:00
J1	2018	2018-07-30 19:17:00
J1	2018	2018-07-30 19:17:00
J1	2018	2018-07-31 19:00:00
J1	2018	2018-07-31 19:07:00
J1	2018	2018-07-31 19:07:00
J1	2018	2018-07-31 20:36:00
J1	2018	2018-07-31 20:36:00
J1	2018	2018-08-02 02:37:00
J1	2018	2018-08-02 19:25:00
J1	2018	2018-08-03 19:13:00
J1	2018	2018-08-06 19:08:00
J1	2018	2018-08-06 23:22:00
J1	2018	2018-08-08 02:32:00
J1	2018	2018-08-08 19:02:00
J1	2018	2018-08-08 22:49:00
J1	2018	2018-08-10 03:43:00
J1	2018	2018-08-15 22:36:00
J1	2018	2018-08-17 04:10:00
J1	2018	2018-08-17 19:06:00
J1	2018	2018-08-22 21:16:00
J1	2018	2018-08-22 21:16:00
J1	2018	2018-09-03 05:16:00
J1	2018	2018-10-02 19:06:00
J1	2018	2018-10-03 17:28:00
J1	2018	2018-10-09 17:29:00
J1	2018	2018-10-09 22:06:00
J1	2018	2018-10-10 17:31:00
J1	2018	2018-10-10 17:35:00
J1	2018	2018-10-10 17:35:00
J1	2018	2018-10-10 19:36:00
J1	2018	2018-10-12 04:31:00
J1	2018	2018-10-12 04:31:00
J1	2018	2018-10-12 17:34:00
J1	2018	2018-10-12 23:37:00
J1	2018	2018-10-12 23:37:00
J1	2018	2018-10-12 23:37:00
J1	2018	2018-10-13 20:52:00
J1	2018	2018-10-18 17:55:00
J1	2018	2018-10-21 21:23:00
J1	2018	2018-10-22 04:42:00
J1	2018	2018-10-23 01:02:00
J1	2018	2018-10-23 04:44:00
J1	2018	2018-10-23 17:27:00
J1	2018	2018-10-24 20:53:00
J1	2018	2018-10-25 04:29:00
J1	2018	2018-10-25 05:15:00
J1	2018	2018-10-25 17:30:00
J1	2018	2018-10-25 18:05:00
J1	2018	2018-10-26 01:59:00
J1	2018	2018-10-29 18:03:00
J1	2018	2018-10-29 18:16:00
J1	2018	2018-10-29 23:41:00
J1	2018	2018-10-30 01:55:00
J1	2018	2018-10-30 04:28:00
J1	2018	2018-10-30 04:30:00
J1	2018	2018-10-30 17:16:00
J1	2018	2018-10-30 17:16:00
J1	2018	2018-10-30 17:16:00
J1	2018	2018-10-31 00:54:00
J1	2018	2018-10-31 04:35:00
J1	2018	2018-10-31 04:35:00
J1	2018	2018-10-31 04:39:00
J1	2018	2018-10-31 04:39:00
J1	2018	2018-11-01 03:07:00
J1	2018	2018-11-01 04:24:00
J1	2018	2018-11-01 05:01:00
J1	2018	2018-11-02 03:56:00
J1	2018	2018-11-02 04:12:00
J1	2018	2018-11-02 17:18:00
J1	2018	2018-11-03 04:35:00
J1	2018	2018-11-03 04:35:00
J1	2018	2018-11-03 04:35:00
J1	2018	2018-11-03 17:10:00
J1	2018	2018-11-03 17:10:00
J1	2018	2018-11-04 04:26:00
J1	2018	2018-11-04 04:35:00
J1	2018	2018-11-04 04:35:00
J1	2018	2018-11-04 05:13:00
J1	2018	2018-11-04 05:21:00
J1	2018	2018-11-04 17:13:00
J1	2018	2018-11-04 17:13:00
J1	2018	2018-11-05 01:17:00
J1	2018	2018-11-05 03:47:00
J1	2018	2018-11-05 03:47:00
J1	2018	2018-11-05 17:12:00
J1	2018	2018-11-07 03:23:00
J1	2018	2018-11-07 19:41:00
J1	2018	2018-11-08 04:34:00
J1	2018	2018-11-08 04:34:00
J1	2018	2018-11-08 04:34:00
J1	2018	2018-11-09 01:28:00
J1	2018	2018-11-09 18:53:00
J1	2018	2018-11-10 04:33:00
J1	2018	2018-11-10 17:27:00
J1	2018	2018-11-10 20:07:00
J1	2018	2018-11-11 05:16:00
J1	2018	2018-11-12 03:28:00
J1	2018	2018-11-12 04:06:00
J1	2018	2018-11-14 05:18:00
J1	2018	2018-11-14 05:18:00
J1	2018	2018-11-16 04:58:00
J1	2018	2018-11-16 04:58:00
J1	2018	2018-11-16 04:58:00
J1	2018	2018-11-17 03:37:00
J1	2018	2018-11-17 04:39:00
J1	2018	2018-11-17 04:39:00
J1	2018	2018-11-17 22:48:00
J1	2018	2018-11-18 03:23:00
J1	2018	2018-11-18 03:23:00
J1	2018	2018-11-18 03:42:00
J1	2018	2018-11-19 04:23:00
J1	2018	2018-11-20 02:24:00
J1	2018	2018-11-20 02:24:00
J1	2018	2018-11-20 17:08:00
J1	2018	2018-11-20 17:08:00
J1	2018	2018-11-20 17:11:00
J1	2018	2018-11-20 22:28:00
J1	2018	2018-11-21 21:10:00
J1	2018	2018-11-21 21:32:00
J1	2018	2018-11-21 23:40:00
J1	2018	2018-11-22 05:00:00
J1	2018	2018-11-22 17:35:00
J1	2018	2018-11-23 02:12:00
J1	2018	2018-11-23 17:16:00
J1	2018	2018-11-23 22:49:00
J1	2018	2018-11-24 22:03:00
J1	2018	2018-11-25 01:29:00
J1	2018	2018-11-25 02:41:00
J1	2018	2018-11-26 21:50:00
J1	2018	2018-11-27 17:42:00
J1	2018	2018-11-28 19:05:00
J1	2018	2018-11-28 21:17:00
J1	2018	2018-11-28 23:09:00
J1	2018	2018-11-29 22:35:00
J1	2018	2018-11-30 03:53:00
J1	2018	2018-11-30 03:55:00
J1	2018	2018-11-30 17:14:00
J1	2018	2018-11-30 21:27:00
J1	2018	2018-11-30 21:27:00
J1	2018	2018-12-01 00:51:00
J1	2018	2018-12-01 00:51:00
J1	2018	2018-12-02 04:30:00
J1	2018	2018-12-02 19:01:00
J1	2018	2018-12-02 21:03:00
J1	2018	2018-12-03 02:01:00
J1	2018	2018-12-04 02:44:00
J1	2018	2018-12-04 23:42:00
J1	2018	2018-12-05 00:25:00
J1	2018	2018-12-05 00:25:00
J1	2018	2018-12-05 04:36:00
J1	2018	2018-12-05 05:24:00
J1	2018	2018-12-05 05:26:00
J1	2018	2018-12-05 17:39:00
J1	2018	2018-12-06 03:13:00
J1	2018	2018-12-06 03:13:00
J1	2018	2018-12-06 05:02:00
J1	2018	2018-12-06 05:02:00
J1	2018	2018-12-07 05:33:00
J1	2018	2018-12-07 05:33:00
J1	2018	2018-12-07 18:04:00
J1	2018	2018-12-07 20:48:00
J1	2018	2018-12-08 01:16:00
J1	2018	2018-12-08 01:16:00
J1	2018	2018-12-08 20:53:00
J1	2018	2018-12-08 20:53:00
J1	2018	2018-12-09 04:43:00
J1	2018	2018-12-09 04:43:00
J1	2018	2018-12-09 19:08:00
J1	2018	2018-12-09 23:32:00
J1	2018	2018-12-09 23:48:00
J1	2018	2018-12-10 02:12:00
J1	2018	2018-12-10 02:12:00
J1	2018	2018-12-10 05:49:00
J1	2018	2018-12-10 05:52:00
J1	2018	2018-12-10 18:14:00
J1	2018	2018-12-10 20:29:00
J1	2018	2018-12-10 20:29:00
J1	2018	2018-12-11 19:20:00
J1	2018	2018-12-11 20:57:00
J1	2018	2018-12-12 17:36:00
J1	2018	2018-12-12 17:37:00
J1	2018	2018-12-12 22:54:00
J1	2018	2018-12-12 22:54:00
J1	2018	2018-12-12 22:58:00
J1	2018	2018-12-13 17:34:00
J1	2018	2018-12-13 17:34:00
J1	2018	2018-12-13 19:45:00
J1	2018	2018-12-13 19:45:00
J1	2018	2018-12-14 00:26:00
J1	2018	2018-12-14 04:16:00
J1	2018	2018-12-14 04:16:00
J1	2018	2018-12-14 04:16:00
J1	2018	2018-12-14 17:51:00
J1	2018	2018-12-14 20:08:00
J1	2018	2018-12-15 04:26:00
J1	2018	2018-12-15 05:45:00
J1	2018	2018-12-15 18:28:00
J1	2018	2018-12-16 18:17:00
J1	2018	2018-12-16 18:17:00
J1	2018	2018-12-16 22:13:00
J1	2018	2018-12-17 02:44:00
J1	2018	2018-12-17 03:38:00
J1	2018	2018-12-17 03:38:00
J1	2018	2018-12-17 17:00:00
J1	2018	2018-12-17 17:00:00
J1	2018	2018-12-17 17:38:00
J1	2018	2018-12-17 19:57:00
J1	2018	2018-12-17 19:57:00
J1	2018	2018-12-18 00:45:00
J1	2018	2018-12-18 00:45:00
J1	2018	2018-12-18 00:45:00
J1	2018	2018-12-18 05:07:00
J1	2018	2018-12-18 05:07:00
J1	2018	2018-12-18 05:31:00
J1	2018	2018-12-18 05:31:00
J1	2018	2018-12-18 18:15:00
J1	2018	2018-12-18 18:15:00
J1	2018	2018-12-18 20:31:00
J1	2018	2018-12-18 22:55:00
J1	2018	2018-12-19 02:07:00
J1	2018	2018-12-19 05:54:00
J1	2018	2018-12-19 17:02:00
J1	2018	2018-12-19 17:02:00
J1	2018	2018-12-19 18:09:00
J1	2018	2018-12-19 18:10:00
J1	2018	2018-12-20 00:48:00
J1	2018	2018-12-20 19:12:00
J1	2018	2018-12-20 20:07:00
J1	2018	2018-12-21 02:57:00
J1	2018	2018-12-21 05:07:00
J1	2018	2018-12-21 06:10:00
J1	2018	2018-12-21 17:17:00
J1	2018	2018-12-21 20:31:00
J1	2018	2018-12-21 20:51:00
J1	2018	2018-12-21 23:36:00
J1	2018	2018-12-21 23:36:00
J1	2018	2018-12-22 02:33:00
J1	2018	2018-12-22 02:33:00
J1	2018	2018-12-23 03:03:00
J1	2018	2018-12-23 04:47:00
J1	2018	2018-12-23 19:21:00
J1	2018	2018-12-24 04:32:00
J1	2018	2018-12-24 04:32:00
J1	2018	2018-12-24 04:51:00
J1	2018	2018-12-24 05:21:00
J1	2018	2018-12-24 19:14:00
J1	2018	2018-12-25 02:41:00
J1	2018	2018-12-25 04:31:00
J1	2018	2018-12-25 22:54:00
J1	2018	2018-12-26 17:07:00
J1	2018	2018-12-27 00:42:00
J1	2018	2018-12-27 00:42:00
J1	2018	2018-12-27 18:38:00
J1	2018	2018-12-27 22:46:00
J1	2018	2018-12-28 04:30:00
J1	2018	2018-12-29 01:42:00
J1	2018	2018-12-29 03:26:00
J1	2018	2018-12-29 17:03:00
J1	2018	2018-12-29 23:38:00
J1	2018	2018-12-30 02:17:00
J1	2018	2018-12-30 02:17:00
J1	2018	2018-12-30 23:51:00
J1	2018	2018-12-31
J1	2018	2018-12-31 06:00:00
J1	2018	2018-12-31 06:00:00
J1	2018	2018-12-31 06:00:00
J1	2018	2018-12-31 17:06:00
J1	2018	2018-12-31 18:07:00
J1	2018	2018-12-31 22:04:00
J1	2018	2018-12-31 22:06:00
J1	2018	2018-12-31 22:06:00
J1	2018	2019-01-01 01:27:00
J1	2018	2019-01-01 03:33:00
J1	2018	2019-01-01 03:33:00
J1	2018	2019-01-02 01:30:00
J1	2018	2019-01-02 03:58:00
J1	2018	2019-01-02 20:59:00
J1	2018	2019-01-02 21:03:00
J1	2018	2019-01-02 21:55:00
J1	2018	2019-01-02 23:20:00
J1	2018	2019-01-03 02:29:00
J1	2018	2019-01-03 04:14:00
J1	2018	2019-01-03 16:57:00
J1	2018	2019-01-03 17:05:00
J1	2018	2019-01-04 00:51:00
J1	2018	2019-01-04 17:04:00
J1	2018	2019-01-05 02:18:00
J1	2018	2019-01-05 02:19:00
J1	2018	2019-01-06 05:39:00
J1	2018	2019-01-06 05:41:00
J1	2018	2019-01-06 20:16:00
J1	2018	2019-01-07 00:54:00
J1	2018	2019-01-07 00:56:00
J1	2018	2019-01-07 19:12:00
J1	2018	2019-01-08 20:22:00
J1	2018	2019-01-08 20:24:00
J1	2018	2019-01-09 00:03:00
J1	2018	2019-01-09 00:03:00
J1	2018	2019-01-09 01:47:00
J1	2018	2019-01-09 19:37:00
J1	2018	2019-01-09 22:21:00
J1	2018	2019-01-09 22:21:00
J1	2018	2019-01-10 04:23:00
J1	2018	2019-01-10 17:28:00
J1	2018	2019-01-11 02:18:00
J1	2018	2019-01-11 03:16:00
J1	2018	2019-01-11 05:08:00
J1	2018	2019-01-11 19:59:00
J1	2018	2019-01-12 05:15:00
J1	2018	2019-01-13 03:43:00
J1	2018	2019-01-13 17:16:00
J1	2018	2019-01-13 18:28:00
J1	2018	2019-01-14 00:07:00
J1	2018	2019-01-14 03:08:00
J1	2018	2019-01-14 03:08:00
J1	2018	2019-01-14 03:08:00
J1	2018	2019-01-14 17:16:00
J1	2018	2019-01-14 17:26:00
J1	2018	2019-01-14 19:15:00
J1	2018	2019-01-15 01:04:00
J1	2018	2019-01-15 03:55:00
J1	2018	2019-01-15 04:51:00
J1	2018	2019-01-16 03:42:00
J1	2018	2019-01-16 17:13:00
J1	2018	2019-01-19 03:18:00
J1	2018	2019-01-19 03:18:00
J1	2018	2019-01-19 04:07:00
J1	2018	2019-01-19 05:01:00
J1	2018	2019-01-19 05:01:00
J1	2018	2019-01-19 22:07:00
J1	2018	2019-01-19 23:12:00
J1	2018	2019-01-19 23:12:00
J1	2018	2019-01-20 03:27:00
J1	2018	2019-01-20 03:27:00
J1	2018	2019-01-21 18:53:00
J1	2018	2019-01-22 18:01:00
J1	2018	2019-01-22 19:49:00
J1	2018	2019-01-23 03:09:00
J1	2018	2019-01-23 20:23:00
J1	2018	2019-01-24 19:56:00
J1	2018	2019-01-25 04:26:00
J1	2018	2019-01-26 18:58:00
J1	2018	2019-01-28 21:58:00
J1	2018	2019-01-29 23:40:00
J1	2018	2019-01-31 00:30:00
J1	2018	2019-01-31 01:06:00
J1	2018	2019-02-01 18:34:00
J1	2018	2019-02-01 19:29:00
J1	2018	2019-02-01 19:29:00
J1	2018	2019-02-02 18:40:00
J1	2018	2019-02-02 19:22:00
J1	2018	2019-02-02 23:12:00
J1	2018	2019-02-02 23:12:00
J1	2018	2019-02-03 01:00:00
J1	2018	2019-02-07 20:13:00
J1	2018	2019-02-11 04:07:00
J1	2018	2019-02-12 04:10:00
J1	2018	2019-02-12 19:44:00
J1	2018	2019-02-12 19:45:00
J1	2018	2019-02-13 01:43:00
J1	2018	2019-02-13 01:51:00
J1	2018	2019-02-13 03:02:00
J1	2018	2019-02-13 18:46:00
J1	2018	2019-02-13 18:47:00
J1	2018	2019-02-13 21:33:00
J1	2018	2019-02-14 00:22:00
J1	2018	2019-02-14 00:23:00
J1	2018	2019-02-14 00:23:00
J1	2018	2019-02-14 02:27:00
J1	2018	2019-02-14 02:30:00
J1	2018	2019-02-14 04:24:00
J1	2018	2019-02-14 04:25:00
J1	2018	2019-02-14 22:30:00
J1	2018	2019-02-14 22:40:00
J1	2018	2019-02-14 22:40:00
J1	2018	2019-02-14 22:49:00
J1	2018	2019-02-15 02:50:00
J1	2018	2019-02-15 02:50:00
J1	2018	2019-02-15 18:25:00
J1	2018	2019-02-15 19:31:00
J1	2018	2019-02-15 19:31:00
J1	2018	2019-02-16 03:03:00
J1	2018	2019-02-16 03:03:00
J1	2018	2019-02-16 03:38:00
J1	2018	2019-02-16 03:38:00
J1	2018	2019-02-16 03:45:00
J1	2018	2019-02-16 22:21:00
J1	2018	2019-02-16 22:21:00
J1	2018	2019-02-17 19:15:00
J1	2018	2019-02-18 04:15:00
J1	2018	2019-02-18 04:32:00
J1	2018	2019-02-18 04:34:00
J1	2018	2019-02-18 04:34:00
J1	2018	2019-02-18 20:14:00
J1	2018	2019-02-18 20:14:00
J1	2018	2019-02-18 21:17:00
J1	2018	2019-02-19 00:20:00
J1	2018	2019-02-19 04:23:00
J1	2018	2019-02-19 04:23:00
J1	2018	2019-02-19 21:35:00
J1	2018	2019-02-19 21:35:00
J1	2018	2019-02-20 20:07:00
J1	2018	2019-02-20 20:07:00
J1	2018	2019-02-20 20:41:00
J1	2018	2019-02-21 01:20:00
J1	2018	2019-02-21 04:36:00
J1	2018	2019-02-21 18:58:00
J1	2018	2019-02-21 19:36:00
J1	2018	2019-02-21 19:36:00
J1	2018	2019-02-22 03:05:00
J1	2018	2019-02-22 05:26:00
J1	2018	2019-02-22 05:26:00
J1	2018	2019-02-22 05:26:00
J1	2018	2019-02-22 17:56:00
J1	2018	2019-02-22 19:48:00
J1	2018	2019-02-22 19:48:00
J1	2018	2019-02-23 01:40:00
J1	2018	2019-02-23 21:35:00
J1	2018	2019-02-23 21:37:00
J1	2018	2019-02-24 01:08:00
J1	2018	2019-02-24 03:58:00
J1	2018	2019-02-24 23:22:00
J1	2018	2019-02-24 23:23:00
J1	2018	2019-02-25 02:02:00
J1	2018	2019-02-25 02:02:00
J1	2018	2019-02-25 02:03:00
J1	2018	2019-02-25 02:56:00
J1	2018	2019-02-25 05:50:00
J1	2018	2019-02-25 17:59:00
J1	2018	2019-02-25 19:14:00
J1	2018	2019-02-25 19:14:00
J1	2018	2019-02-26 18:37:00
J1	2018	2019-02-27 18:16:00
J1	2018	2019-02-27 18:16:00
J1	2018	2019-02-28 01:38:00
J1	2018	2019-03-01 18:52:00
J1	2018	2019-03-01 18:52:00
J1	2018	2019-03-01 18:57:00
J1	2018	2019-03-01 18:57:00
J1	2018	2019-03-02 00:37:00
J1	2018	2019-03-02 01:44:00
J1	2018	2019-03-02 18:57:00
J1	2018	2019-03-02 18:57:00
J1	2018	2019-03-03 01:11:00
J1	2018	2019-03-05 19:10:00
J1	2018	2019-03-05 19:10:00
J1	2018	2019-03-05 20:30:00
J1	2018	2019-03-05 20:30:00
J1	2018	2019-03-06 05:16:00
J1	2018	2019-03-06 05:16:00
J1	2018	2019-03-06 18:05:00
J1	2018	2019-03-06 20:54:00
J1	2018	2019-03-07 22:49:00
J1	2018	2019-03-07 22:49:00
J1	2018	2019-03-08 18:12:00
J1	2018	2019-03-09 01:26:00
J1	2018	2019-03-09 01:26:00
J1	2018	2019-03-09 20:55:00
J1	2018	2019-03-09 20:55:00
J1	2018	2019-03-09 23:00:00
J1	2018	2019-03-09 23:04:00
J1	2018	2019-03-10 03:24:00
J1	2018	2019-03-10 22:03:00
J1	2018	2019-03-11 20:06:00
J1	2018	2019-03-11 21:41:00
J1	2018	2019-03-12 00:29:00
J1	2018	2019-03-12 01:45:00
J1	2018	2019-03-12 05:11:00
J1	2018	2019-03-12 19:38:00
J1	2018	2019-03-12 21:30:00
J1	2018	2019-03-12 21:30:00
J1	2018	2019-03-13 01:11:00
J1	2018	2019-03-13 02:06:00
J1	2018	2019-03-13 04:19:00
J1	2018	2019-03-13 05:12:00
J1	2018	2019-03-13 20:19:00
J1	2018	2019-03-14 03:43:00
J1	2018	2019-03-14 20:47:00
J1	2018	2019-03-14 22:55:00
J1	2018	2019-03-15 04:24:00
J1	2018	2019-03-15 04:25:00
J1	2018	2019-03-15 18:51:00
J1	2018	2019-03-15 18:51:00
J1	2018	2019-03-16 05:02:00
J1	2018	2019-03-16 05:02:00
J1	2018	2019-03-16 18:58:00
J1	2018	2019-03-16 18:58:00
J1	2018	2019-03-17 03:11:00
J1	2018	2019-03-18 01:01:00
J1	2018	2019-03-18 01:01:00
J1	2018	2019-03-18 04:41:00
J1	2018	2019-03-19 05:09:00
J1	2018	2019-03-19 18:31:00
J1	2018	2019-03-19 18:50:00
J1	2018	2019-03-20 05:06:00
J1	2018	2019-03-20 05:11:00
J1	2018	2019-03-20 05:16:00
J1	2018	2019-03-20 18:50:00
J1	2018	2019-03-20 18:55:00
J1	2018	2019-03-21 04:24:00
J1	2018	2019-03-23 01:11:00
J1	2018	2019-03-23 18:25:00
J1	2018	2019-03-23 18:49:00
J1	2018	2019-03-23 18:49:00
J1	2018	2019-03-25 18:33:00
J1	2018	2019-03-26 18:20:00
J1	2018	2019-03-26 18:20:00
J1	2018	2019-03-26 21:37:00
J1	2018	2019-03-27 18:40:00
J1	2018	2019-03-29 19:14:00
J1	2018	2019-03-29 19:14:00
J1	2018	2019-03-30 04:51:00
J1	2018	2019-03-31 19:44:00
J1	2018	2019-03-31 19:44:00
J1	2018	2019-04-01 04:30:00
J1	2019	2019-04-01 18:33:00
J1	2019	2019-04-02 03:45:00
J1	2019	2019-04-02 03:47:00
J1	2019	2019-04-03 03:55:00
J1	2019	2019-04-03 04:14:00
J1	2019	2019-04-03 19:04:00
J1	2019	2019-04-03 19:04:00
J1	2019	2019-04-03 23:11:00
J1	2019	2019-04-04 04:03:00
J1	2019	2019-04-04 04:03:00
J1	2019	2019-04-04 19:08:00
J1	2019	2019-04-04 19:08:00
J1	2019	2019-04-05 03:16:00
J1	2019	2019-04-06 04:10:00
J1	2019	2019-04-06 04:10:00
J1	2019	2019-04-06 23:33:00
J1	2019	2019-04-06 23:34:00
J1	2019	2019-04-06 23:37:00
J1	2019	2019-04-06 23:37:00
J1	2019	2019-04-08 00:05:00
J1	2019	2019-04-08 00:05:00
J1	2019	2019-04-08 04:26:00
J1	2019	2019-04-09 04:16:00
J1	2019	2019-04-09 04:16:00
J1	2019	2019-04-09 18:21:00
J1	2019	2019-04-09 19:08:00
J1	2019	2019-04-09 19:08:00
J1	2019	2019-04-09 22:07:00
J1	2019	2019-04-10 19:24:00
J1	2019	2019-04-11 03:31:00
J1	2019	2019-04-11 19:10:00
J1	2019	2019-04-11 22:29:00
J1	2019	2019-04-11 22:29:00
J1	2019	2019-04-13 03:14:00
J1	2019	2019-04-13 03:19:00
J1	2019	2019-04-13 03:46:00
J1	2019	2019-04-13 20:06:00
J1	2019	2019-04-13 20:06:00
J1	2019	2019-04-14 21:16:00
J1	2019	2019-04-14 21:16:00
J1	2019	2019-04-15 20:26:00
J1	2019	2019-04-16 00:38:00
J1	2019	2019-04-16 00:38:00
J1	2019	2019-04-16 19:43:00
J1	2019	2019-04-16 19:43:00
J1	2019	2019-04-19 04:33:00
J1	2019	2019-04-19 19:29:00
J1	2019	2019-04-19 19:29:00
J1	2019	2019-04-23 02:58:00
J1	2019	2019-04-23 02:59:00
J1	2019	2019-04-23 20:01:00
J1	2019	2019-04-23 20:01:00
J1	2019	2019-04-25 18:30:00
J1	2019	2019-04-26 19:08:00
J1	2019	2019-04-26 19:08:00
J1	2019	2019-04-27 19:33:00
J1	2019	2019-04-27 19:33:00
J1	2019	2019-04-27 23:07:00
J1	2019	2019-04-27 23:07:00
J1	2019	2019-04-28 03:01:00
J1	2019	2019-04-28 19:53:00
J1	2019	2019-04-29 01:13:00
J1	2019	2019-04-29 01:14:00
J1	2019	2019-04-29 03:21:00
J1	2019	2019-05-02 18:57:00
J1	2019	2019-05-02 23:56:00
J1	2019	2019-05-03 23:49:00
J1	2019	2019-05-04 03:21:00
J1	2019	2019-05-05 19:22:00
J1	2019	2019-05-05 19:22:00
J1	2019	2019-05-05 20:42:00
J1	2019	2019-05-06 20:15:00
J1	2019	2019-05-06 20:15:00
J1	2019	2019-05-07 19:28:00
J1	2019	2019-05-07 20:45:00
J1	2019	2019-05-07 20:45:00
J1	2019	2019-05-08 20:32:00
J1	2019	2019-05-08 21:20:00
J1	2019	2019-05-09 19:42:00
J1	2019	2019-05-10 00:48:00
J1	2019	2019-05-11 20:51:00
J1	2019	2019-05-12 19:01:00
J1	2019	2019-05-12 20:47:00
J1	2019	2019-05-12 21:45:00
J1	2019	2019-05-14 20:06:00
J1	2019	2019-05-14 22:17:00
J1	2019	2019-05-22 19:25:00
J1	2019	2019-05-22 22:12:00
J1	2019	2019-05-22 23:33:00
J1	2019	2019-05-23 00:04:00
J1	2019	2019-05-23 21:52:00
J1	2019	2019-05-24 22:54:00
J1	2019	2019-05-25 03:47:00
J1	2019	2019-05-26 19:45:00
J1	2019	2019-05-29 21:18:00
J1	2019	2019-05-30 01:39:00
J1	2019	2019-05-30 19:32:00
J1	2019	2019-05-31 20:06:00
J1	2019	2019-05-31 23:15:00
J1	2019	2019-06-01 01:48:00
J1	2019	2019-06-02 19:52:00
J1	2019	2019-06-03 23:05:00
J1	2019	2019-06-04 19:51:00
J1	2019	2019-06-04 21:26:00
J1	2019	2019-06-05 02:15:00
J1	2019	2019-06-05 19:36:00
J1	2019	2019-06-05 23:29:00
J1	2019	2019-06-06 19:13:00
J1	2019	2019-06-08 19:36:00
J1	2019	2019-06-08 22:12:00
J1	2019	2019-06-09 21:25:00
J1	2019	2019-06-09 21:36:00
J1	2019	2019-06-12 01:04:00
J1	2019	2019-06-12 19:26:00
J1	2019	2019-06-12 21:35:00
J1	2019	2019-06-12 23:03:00
J1	2019	2019-06-13 19:37:00
J1	2019	2019-06-13 23:43:00
J1	2019	2019-06-14 20:40:00
J1	2019	2019-06-14 20:42:00
J1	2019	2019-06-14 23:42:00
J1	2019	2019-06-16 19:40:00
J1	2019	2019-06-16 20:25:00
J1	2019	2019-06-16 21:42:00
J1	2019	2019-06-16 23:24:00
J1	2019	2019-06-17 19:49:00
J1	2019	2019-06-18 01:31:00
J1	2019	2019-06-18 23:11:00
J1	2019	2019-06-19 00:30:00
J1	2019	2019-06-19 01:22:00
J1	2019	2019-06-19 20:38:00
J1	2019	2019-06-20 19:39:00
J1	2019	2019-06-20 21:02:00
J1	2019	2019-06-20 23:09:00
J1	2019	2019-06-21 20:12:00
J1	2019	2019-06-21 21:06:00
J1	2019	2019-06-23 00:59:00
J1	2019	2019-06-23 20:08:00
J1	2019	2019-06-24 00:01:00
J1	2019	2019-06-24 21:18:00
J1	2019	2019-06-24 21:35:00
J1	2019	2019-06-25 01:48:00
J1	2019	2019-06-25 20:08:00
J1	2019	2019-06-26 00:41:00
J1	2019	2019-06-26 00:44:00
J1	2019	2019-06-26 23:34:00
J1	2019	2019-06-27 01:03:00
J1	2019	2019-06-27 20:58:00
J1	2019	2019-06-28 21:39:00
J1	2019	2019-06-29 00:36:00
J1	2019	2019-06-29 00:36:00
J1	2019	2019-06-30 00:35:00
J1	2019	2019-06-30 23:40:00
J1	2019	2019-07-01 19:32:00
J1	2019	2019-07-02 19:33:00
J1	2019	2019-07-02 21:19:00
J1	2019	2019-07-03 21:19:00
J1	2019	2019-07-04 23:33:00
J1	2019	2019-07-06 21:28:00
J1	2019	2019-07-07 08:00:00
J1	2019	2019-07-08 02:51:00
J1	2019	2019-07-08 05:00:00
J1	2019	2019-07-08 19:21:00
J1	2019	2019-07-08 23:10:00
J1	2019	2019-07-09 20:48:00
J1	2019	2019-07-09 22:32:00
J1	2019	2019-07-09 23:42:00
J1	2019	2019-07-10 01:59:00
J1	2019	2019-07-10 05:03:00
J1	2019	2019-07-12 05:14:00
J1	2019	2019-07-14 22:23:00
J1	2019	2019-07-15 02:39:00
J1	2019	2019-07-15 05:26:00
J1	2019	2019-07-16 19:36:00
J1	2019	2019-07-18 01:29:00
J1	2019	2019-07-18 03:12:00
J1	2019	2019-07-19 03:56:00
J1	2019	2019-07-21 05:29:00
J1	2019	2019-07-21 19:22:00
J1	2019	2019-07-22 01:20:00
J1	2019	2019-07-22 01:20:00
J1	2019	2019-07-25 03:34:00
J1	2019	2019-07-25 05:03:00
J1	2019	2019-07-25 20:05:00
J1	2019	2019-07-25 20:33:00
J1	2019	2019-07-27 23:20:00
J1	2019	2019-07-28 02:50:00
J1	2019	2019-07-28 21:06:00
J1	2019	2019-07-29 04:08:00
J1	2019	2019-07-29 04:08:00
J1	2019	2019-07-29 04:08:00
J1	2019	2019-07-29 04:08:00
J1	2019	2019-07-29 19:08:00
J1	2019	2019-07-29 19:08:00
J1	2019	2019-07-29 19:08:00
J1	2019	2019-07-30 01:58:00
J1	2019	2019-07-30 04:15:00
J1	2019	2019-07-30 20:47:00
J1	2019	2019-07-31 04:24:00
J1	2019	2019-07-31 21:34:00
J1	2019	2019-08-01 19:11:00
J1	2019	2019-08-01 19:11:00
J1	2019	2019-08-01 20:32:00
J1	2019	2019-08-02 19:37:00
J1	2019	2019-08-03 03:40:00
J1	2019	2019-08-04 01:13:00
J1	2019	2019-08-04 21:11:00
J1	2019	2019-08-08 04:17:00
J1	2019	2019-08-08 04:39:00
J1	2019	2019-08-08 21:24:00
J1	2019	2019-08-09 03:05:00
J1	2019	2019-08-09 03:58:00
J1	2019	2019-08-09 03:58:00
J1	2019	2019-08-09 04:58:00
J1	2019	2019-08-10 01:00:00
J1	2019	2019-08-10 03:28:00
J1	2019	2019-08-14 03:00:00
J1	2019	2019-08-14 04:02:00
J1	2019	2019-08-15 03:03:00
J1	2019	2019-08-15 03:25:00
J1	2019	2019-08-15 03:27:00
J1	2019	2019-08-15 03:27:00
J1	2019	2019-08-15 03:52:00
J1	2019	2019-08-15 18:30:00
J1	2019	2019-08-15 18:56:00
J1	2019	2019-08-16 02:53:00
J1	2019	2019-08-16 03:47:00
J1	2019	2019-08-16 03:47:00
J1	2019	2019-08-16 23:41:00
J1	2019	2019-08-17 02:46:00
J1	2019	2019-08-17 03:03:00
J1	2019	2019-08-17 03:45:00
J1	2019	2019-08-17 03:45:00
J1	2019	2019-08-17 03:56:00
J1	2019	2019-08-18 03:25:00
J1	2019	2019-08-18 03:25:00
J1	2019	2019-08-18 03:27:00
J1	2019	2019-08-19 03:25:00
J1	2019	2019-08-19 03:31:00
J1	2019	2019-08-25 03:48:00
J1	2019	2019-08-27 18:20:00
J1	2019	2019-08-30 04:06:00
J1	2019	2019-10-14 00:09:00
J1	2019	2019-10-24 17:25:00
J1	2019	2019-10-24 17:25:00
J1	2019	2019-10-24 21:09:00
J1	2019	2019-10-24 21:09:00
J1	2019	2019-11-05 17:08:00
J1	2019	2019-11-05 17:48:00
J1	2019	2019-11-06 17:14:00
J1	2019	2019-11-07 04:57:00
J1	2019	2019-11-07 17:08:00
J1	2019	2019-11-07 17:17:00
J1	2019	2019-11-08 03:52:00
J1	2019	2019-11-09 05:01:00
J1	2019	2019-11-09 05:01:00
J1	2019	2019-12-09 18:37:00
J1	2019	2019-12-09 18:37:00
J1	2019	2019-12-09 19:09:00
J1	2019	2019-12-09 20:44:00
J1	2019	2019-12-10 05:03:00
J1	2019	2019-12-10 05:04:00
J1	2019	2019-12-10 18:45:00
J1	2019	2019-12-10 18:46:00
J1	2019	2019-12-10 22:25:00
J1	2019	2019-12-11 05:02:00
J1	2019	2019-12-11 05:03:00
J1	2019	2019-12-11 05:10:00
J1	2019	2019-12-11 17:12:00
J1	2019	2019-12-11 17:37:00
J1	2019	2019-12-11 18:04:00
J1	2019	2019-12-11 23:49:00
J1	2019	2019-12-12 02:32:00
J1	2019	2019-12-12 17:35:00
J1	2019	2019-12-12 17:35:00
J1	2019	2019-12-12 22:00:00
J1	2019	2019-12-12 23:36:00
J1	2019	2019-12-13 02:05:00
J1	2019	2019-12-13 02:05:00
J1	2019	2019-12-13 02:57:00
J1	2019	2019-12-13 04:50:00
J1	2019	2019-12-13 04:55:00
J1	2019	2019-12-13 17:17:00
J1	2019	2019-12-13 17:29:00
J1	2019	2019-12-13 19:12:00
J1	2019	2019-12-13 19:40:00
J1	2019	2019-12-13 22:27:00
J1	2019	2019-12-13 22:50:00
J1	2019	2019-12-14 01:06:00
J1	2019	2019-12-14 02:02:00
J1	2019	2019-12-14 02:03:00
J1	2019	2019-12-14 02:03:00
J1	2019	2019-12-14 17:27:00
J1	2019	2019-12-14 17:27:00
J1	2019	2019-12-14 19:33:00
J1	2019	2019-12-14 21:21:00
J1	2019	2019-12-15 00:30:00
J1	2019	2019-12-15 04:27:00
J1	2019	2019-12-15 18:11:00
J1	2019	2019-12-15 21:48:00
J1	2019	2019-12-16 01:53:00
J1	2019	2019-12-16 01:59:00
J1	2019	2019-12-16 17:25:00
J1	2019	2019-12-16 18:42:00
J1	2019	2019-12-16 19:17:00
J1	2019	2019-12-16 19:17:00
J1	2019	2019-12-16 20:37:00
J1	2019	2019-12-16 22:09:00
J1	2019	2019-12-16 22:09:00
J1	2019	2019-12-17 00:07:00
J1	2019	2019-12-17 03:33:00
J1	2019	2019-12-17 17:01:00
J1	2019	2019-12-17 17:43:00
J1	2019	2019-12-17 17:43:00
J1	2019	2019-12-17 18:47:00
J1	2019	2019-12-17 23:19:00
J1	2019	2019-12-18 05:25:00
J1	2019	2019-12-18 05:25:00
J1	2019	2019-12-18 17:42:00
J1	2019	2019-12-18 17:42:00
J1	2019	2019-12-18 20:13:00
J1	2019	2019-12-19 00:14:00
J1	2019	2019-12-19 00:15:00
J1	2019	2019-12-19 17:30:00
J1	2019	2019-12-19 17:31:00
J1	2019	2019-12-19 17:31:00
J1	2019	2019-12-19 17:54:00
J1	2019	2019-12-19 21:30:00
J1	2019	2019-12-20 17:36:00
J1	2019	2019-12-20 18:04:00
J1	2019	2019-12-20 18:46:00
J1	2019	2019-12-20 19:13:00
J1	2019	2019-12-20 19:14:00
J1	2019	2019-12-21 03:41:00
J1	2019	2019-12-21 17:59:00
J1	2019	2019-12-21 18:00:00
J1	2019	2019-12-22 17:15:00
J1	2019	2019-12-23 17:04:00
J1	2019	2019-12-23 17:59:00
J1	2019	2019-12-23 18:00:00
J1	2019	2019-12-23 18:17:00
J1	2019	2019-12-23 20:49:00
J1	2019	2019-12-23 20:49:00
J1	2019	2019-12-23 23:08:00
J1	2019	2019-12-24 04:31:00
J1	2019	2019-12-24 17:59:00
J1	2019	2019-12-24 18:02:00
J1	2019	2019-12-24 21:12:00
J1	2019	2019-12-24 22:11:00
J1	2019	2019-12-25 04:30:00
J1	2019	2019-12-25 04:30:00
J1	2019	2019-12-25 17:24:00
J1	2019	2019-12-25 18:13:00
J1	2019	2019-12-25 18:25:00
J1	2019	2019-12-26 00:06:00
J1	2019	2019-12-26 02:44:00
J1	2019	2019-12-26 02:44:00
J1	2019	2019-12-26 02:44:00
J1	2019	2019-12-26 04:41:00
J1	2019	2019-12-26 04:41:00
J1	2019	2019-12-26 18:56:00
J1	2019	2019-12-26 20:20:00
J1	2019	2019-12-27 03:37:00
J1	2019	2019-12-27 17:35:00
J1	2019	2019-12-27 17:56:00
J1	2019	2019-12-27 17:56:00
J1	2019	2019-12-27 22:01:00
J1	2019	2019-12-27 22:38:00
J1	2019	2019-12-27 22:38:00
J1	2019	2019-12-28 02:24:00
J1	2019	2019-12-28 04:11:00
J1	2019	2019-12-28 17:16:00
J1	2019	2019-12-29 02:05:00
J1	2019	2019-12-29 05:22:00
J1	2019	2019-12-29 05:29:00
J1	2019	2019-12-29 17:24:00
J1	2019	2019-12-29 18:15:00
J1	2019	2019-12-30 01:10:00
J1	2019	2019-12-30 03:50:00
J1	2019	2019-12-30 17:17:00
J1	2019	2019-12-30 17:48:00
J1	2019	2019-12-30 22:49:00
J1	2019	2019-12-30 22:49:00
J1	2019	2019-12-30 22:49:00
J1	2019	2019-12-30 22:50:00
J1	2019	2019-12-31 17:30:00
J1	2019	2019-12-31 17:43:00
J1	2019	2019-12-31 17:43:00
J1	2019	2020-01-01 03:19:00
J1	2019	2020-01-01 18:23:00
J1	2019	2020-01-01 18:23:00
J1	2019	2020-01-01 18:23:00
J1	2019	2020-01-01 18:24:00
J1	2019	2020-01-01 18:53:00
J1	2019	2020-01-01 19:32:00
J1	2019	2020-01-01 20:47:00
J1	2019	2020-01-01 23:08:00
J1	2019	2020-01-02 17:52:00
J1	2019	2020-01-02 17:53:00
J1	2019	2020-01-02 17:53:00
J1	2019	2020-01-03 17:43:00
J1	2019	2020-01-03 17:43:00
J1	2019	2020-01-04 02:47:00
J1	2019	2020-01-04 18:22:00
J1	2019	2020-01-04 18:22:00
J1	2019	2020-01-05 03:27:00
J1	2019	2020-01-05 17:15:00
J1	2019	2020-01-05 19:00:00
J1	2019	2020-01-05 23:10:00
J1	2019	2020-01-06 01:26:00
J1	2019	2020-01-06 01:27:00
J1	2019	2020-01-06 17:58:00
J1	2019	2020-01-06 21:54:00
J1	2019	2020-01-06 23:55:00
J1	2019	2020-01-07 00:55:00
J1	2019	2020-01-07 04:33:00
J1	2019	2020-01-07 18:26:00
J1	2019	2020-01-08 02:57:00
J1	2019	2020-01-08 05:22:00
J1	2019	2020-01-08 05:39:00
J1	2019	2020-01-08 17:22:00
J1	2019	2020-01-08 18:03:00
J1	2019	2020-01-08 19:30:00
J1	2019	2020-01-08 19:30:00
J1	2019	2020-01-09 18:14:00
J1	2019	2020-01-09 18:14:00
J1	2019	2020-01-10 00:57:00
J1	2019	2020-01-10 00:57:00
J1	2019	2020-01-10 19:03:00
J1	2019	2020-01-11 03:37:00
J1	2019	2020-01-11 17:33:00
J1	2019	2020-01-11 18:34:00
J1	2019	2020-01-11 21:55:00
J1	2019	2020-01-12 00:59:00
J1	2019	2020-01-12 05:21:00
J1	2019	2020-01-12 05:21:00
J1	2019	2020-01-12 17:19:00
J1	2019	2020-01-12 19:01:00
J1	2019	2020-01-12 19:01:00
J1	2019	2020-01-13 03:58:00
J1	2019	2020-01-13 17:28:00
J1	2019	2020-01-13 18:42:00
J1	2019	2020-01-13 18:42:00
J1	2019	2020-01-13 18:44:00
J1	2019	2020-01-14 01:04:00
J1	2019	2020-01-21 17:26:00
J1	2019	2020-01-21 17:55:00
J1	2019	2020-01-22 17:31:00
J1	2019	2020-03-06 18:03:00
J1	2019	2020-03-06 23:15:00
J1	2019	2020-03-06 23:15:00
J1	2019	2020-03-07 18:05:00
J1	2019	2020-03-07 20:33:00
J1	2019	2020-03-08 18:13:00
J1	2019	2020-03-08 20:26:00
J1	2019	2020-03-08 22:35:00
J1	2019	2020-03-09 18:15:00
J1	2019	2020-03-09 19:22:00
J1	2019	2020-03-09 19:22:00
J1	2019	2020-03-11 23:02:00
J1	2019	2020-03-11 23:02:00
J1	2019	2020-03-12 02:11:00
J1	2019	2020-03-12 02:11:00
J1	2019	2020-03-12 02:51:00
J1	2019	2020-03-12 02:51:00
J1	2019	2020-03-12 04:30:00
J1	2019	2020-03-12 04:30:00
J1	2019	2020-03-12 18:36:00
J1	2019	2020-03-12 18:36:00
J1	2019	2020-03-12 18:36:00
J1	2019	2020-03-13 00:36:00
J1	2019	2020-03-13 22:29:00
J1	2019	2020-03-14 00:08:00
J1	2019	2020-03-14 01:45:00
J1	2019	2020-03-15 18:31:00
J1	2019	2020-03-16 00:34:00
J1	2019	2020-03-16 18:17:00
J1	2019	2020-03-16 18:23:00
J1	2019	2020-03-16 19:13:00
J1	2019	2020-03-16 20:29:00
J1	2019	2020-03-16 20:29:00
J1	2019	2020-03-16 22:24:00
J1	2019	2020-03-16 22:24:00
J1	2019	2020-03-17 18:38:00
J1	2019	2020-03-17 18:38:00
J1	2019	2020-03-17 18:59:00
J1	2019	2020-03-17 22:28:00
J1	2019	2020-03-17 22:28:00
J1	2019	2020-03-17 23:58:00
J1	2019	2020-03-18 01:10:00
J1	2019	2020-03-18 01:10:00
J1	2019	2020-03-18 02:48:00
J1	2019	2020-03-18 04:41:00
J1	2019	2020-03-18 18:14:00
J1	2019	2020-03-18 18:56:00
J1	2019	2020-03-18 19:26:00
J1	2019	2020-03-18 20:38:00
J1	2019	2020-03-18 20:38:00
J1	2019	2020-03-18 22:46:00
J1	2019	2020-03-18 22:46:00
J1	2019	2020-03-19 01:47:00
J1	2019	2020-03-19 01:47:00
J1	2019	2020-03-19 02:01:00
J1	2019	2020-03-19 02:01:00
J1	2019	2020-03-19 20:10:00
J1	2019	2020-03-20 22:00:00
J1	2019	2020-03-20 22:00:00
J1	2019	2020-03-21 05:09:00
J1	2019	2020-03-21 18:23:00
J1	2019	2020-03-21 18:23:00
J1	2019	2020-03-21 18:23:00
J1	2019	2020-03-22 19:28:00
J1	2019	2020-03-22 19:28:00
J1	2019	2020-03-22 21:33:00
J1	2019	2020-03-23 18:46:00
J1	2019	2020-03-23 18:46:00
J1	2019	2020-03-24 18:36:00
J1	2019	2020-03-24 18:36:00
J1	2019	2020-03-24 19:32:00
J1	2019	2020-03-24 22:28:00
J1	2019	2020-03-25 00:41:00
J1	2019	2020-03-25 03:40:00
J1	2019	2020-03-25 03:41:00
J1	2019	2020-03-25 18:38:00
J1	2019	2020-03-25 18:44:00
J1	2019	2020-03-26 18:28:00
J1	2019	2020-03-26 18:55:00
J1	2019	2020-03-27 04:48:00
J1	2019	2020-03-27 18:30:00
J1	2019	2020-03-28 04:23:00
J1	2019	2020-03-28 04:23:00
J1	2019	2020-03-29 18:24:00
J1	2019	2020-03-29 23:27:00
J1	2019	2020-03-30 18:22:00
J1	2019	2020-03-30 18:22:00
J1	2019	2020-03-31 19:24:00
J2	2018	2018-06-14 22:45:00
J2	2018	2018-06-22 21:23:00
J2	2018	2018-06-29 03:04:00
J2	2018	2018-07-01 02:05:00
J2	2018	2018-07-01 02:05:00
J2	2018	2018-07-02 22:13:00
J2	2018	2018-07-02 22:13:00
J2	2018	2018-07-03 21:26:00
J2	2018	2018-07-07 22:43:00
J2	2018	2018-07-10 02:13:00
J2	2018	2018-07-10 02:13:00
J2	2018	2018-07-13 22:39:00
J2	2018	2018-07-13 22:39:00
J2	2018	2018-07-14 22:07:00
J2	2018	2018-07-15 22:42:00
J2	2018	2018-07-16 21:13:00
J2	2018	2018-07-18 21:10:00
J2	2018	2018-07-18 21:15:00
J2	2018	2018-07-18 23:31:00
J2	2018	2018-07-23 01:46:00
J2	2018	2018-07-23 21:11:00
J2	2018	2018-07-24 02:00:00
J2	2018	2018-07-26 00:02:00
J2	2018	2018-07-26 22:30:00
J2	2018	2018-07-28 01:35:00
J2	2018	2018-08-01 01:56:00
J2	2018	2018-08-02 02:48:00
J2	2018	2018-08-03 01:20:00
J2	2018	2018-08-04 23:15:00
J2	2018	2018-08-05 23:33:00
J2	2018	2018-08-06 00:07:00
J2	2018	2018-08-08 02:23:00
J2	2018	2018-08-09 19:12:00
J2	2018	2018-08-10 02:05:00
J2	2018	2018-08-16 01:51:00
J2	2018	2018-08-17 22:39:00
J2	2018	2018-08-19 22:24:00
J2	2018	2018-08-19 22:27:00
J2	2018	2018-08-22 21:17:00
J2	2018	2018-08-24 03:44:00
J2	2018	2018-08-25 22:24:00
J2	2018	2018-08-26 22:18:00
J2	2018	2018-08-26 22:18:00
J2	2018	2018-08-27 01:02:00
J2	2018	2018-09-04 03:15:00
J2	2018	2018-09-05 01:48:00
J2	2018	2018-09-18 23:18:00
J2	2018	2018-09-20 01:58:00
J2	2018	2018-09-23 00:17:00
J2	2018	2018-09-27 22:05:00
J2	2018	2018-09-29 03:18:00
J2	2018	2018-10-02 18:41:00
J2	2018	2018-10-02 21:14:00
J2	2018	2018-10-03 01:44:00
J2	2018	2018-10-03 18:19:00
J2	2018	2018-10-04 23:52:00
J2	2018	2018-10-08 02:27:00
J2	2018	2018-10-10 01:49:00
J2	2018	2018-10-12 19:41:00
J2	2018	2018-10-12 20:11:00
J2	2018	2018-10-18 21:37:00
J2	2018	2018-10-19 01:17:00
J2	2018	2018-10-22 02:32:00
J2	2018	2018-10-23 21:54:00
J2	2018	2018-10-24 00:04:00
J2	2018	2018-10-24 19:04:00
J2	2018	2018-10-25 04:25:00
J2	2018	2018-10-25 18:01:00
[truncated: 249 more rows]

## Sheet: TU
Latrine ID	fiscal year	daytime
T1	2018	2018-04-03 04:09:00
T1	2018	2018-04-05 23:37:00
T1	2018	2018-04-05 23:37:00
T1	2018	2018-04-06 05:05:00
T1	2018	2018-04-07 04:54:00
T1	2018	2018-04-07 04:54:00
T1	2018	2018-04-08 05:01:00
T1	2018	2018-04-08 05:01:00
T1	2018	2018-04-09 04:19:00
T1	2018	2018-04-09 19:49:00
T1	2018	2018-04-15 01:00:00
T1	2018	2018-04-15 01:00:00
T1	2018	2018-04-15 05:07:00
T1	2018	2018-04-15 05:07:00
T1	2018	2018-04-17 03:57:00
T1	2018	2018-04-18 00:21:00
T1	2018	2018-04-21 04:30:00
T1	2018	2018-04-22 00:20:00
T1	2018	2018-04-23 04:53:00
T1	2018	2018-04-25 23:20:00
T1	2018	2018-04-26 04:19:00
T1	2018	2018-04-26 04:19:00
T1	2018	2018-04-27 02:03:00
T1	2018	2018-04-27 21:19:00
T1	2018	2018-04-28 23:46:00
T1	2018	2018-04-28 23:46:00
T1	2018	2018-04-29 04:01:00
T1	2018	2018-04-30 22:36:00
T1	2018	2018-04-30 22:36:00
T1	2018	2018-05-03 01:07:00
T1	2018	2018-05-03 01:07:00
T1	2018	2018-05-06 00:15:00
T1	2018	2018-05-08 04:02:00
T1	2018	2018-05-08 22:38:00
T1	2018	2018-05-08 22:38:00
T1	2018	2018-05-09 00:01:00
T1	2018	2018-05-09 23:07:00
T1	2018	2018-05-09 23:07:00
T1	2018	2018-05-10 22:47:00
T1	2018	2018-05-12 21:59:00
T1	2018	2018-05-17 03:11:00
T1	2018	2018-05-17 04:39:00
T1	2018	2018-05-19 21:16:00
T1	2018	2018-05-20 20:43:00
T1	2018	2018-05-21 02:16:00
T1	2018	2018-05-21 20:13:00
T1	2018	2018-05-23 20:23:00
T1	2018	2018-05-24 21:37:00
T1	2018	2018-05-25 20:52:00
T1	2018	2018-05-25 23:28:00
T1	2018	2018-05-26 21:04:00
T1	2018	2018-05-27 21:23:00
T1	2018	2018-05-28 04:23:00
T1	2018	2018-05-28 05:57:00
T1	2018	2018-05-28 21:58:00
T1	2018	2018-05-29 19:59:00
T1	2018	2018-05-31 02:05:00
T1	2018	2018-05-31 04:42:00
T1	2018	2018-05-31 22:53:00
T1	2018	2018-05-31 23:59:00
T1	2018	2018-06-01 20:00:00
T1	2018	2018-06-01 23:47:00
T1	2018	2018-06-02 02:02:00
T1	2018	2018-06-02 23:55:00
T1	2018	2018-06-03 02:54:00
T1	2018	2018-06-03 03:34:00
T1	2018	2018-06-06 04:01:00
T1	2018	2018-06-08 01:59:00
T1	2018	2018-06-08 04:01:00
T1	2018	2018-06-08 04:02:00
T1	2018	2018-06-09 04:05:00
T1	2018	2018-06-09 05:30:00
T1	2018	2018-06-11 19:19:00
T1	2018	2018-06-19 01:24:00
T1	2018	2018-06-19 04:16:00
T1	2018	2018-06-20 21:37:00
T1	2018	2018-06-26 01:57:00
T1	2018	2018-06-27 02:01:00
T1	2018	2018-06-30 02:39:00
T1	2018	2018-07-01 03:02:00
T1	2018	2018-07-05 03:22:00
T1	2018	2018-07-20 02:50:00
T1	2018	2018-08-07 03:01:00
T1	2018	2018-08-07 21:13:00
T1	2018	2018-09-03 02:12:00
T1	2018	2018-09-09 00:04:00
T1	2018	2018-09-20 02:53:00
T1	2018	2018-09-24 22:10:00
T1	2018	2018-09-25 00:47:00
T1	2018	2018-09-25 00:52:00
T1	2018	2018-09-25 00:52:00
T1	2018	2018-10-04 02:57:00
T1	2018	2018-10-12 21:52:00
T1	2018	2018-10-13 01:11:00
T1	2018	2018-10-13 01:58:00
T1	2018	2018-10-14 04:23:00
T1	2018	2018-10-18 21:18:00
T1	2018	2018-10-18 22:32:00
T1	2018	2018-10-23 02:45:00
T1	2018	2018-10-24 23:36:00
T1	2018	2018-10-26 03:55:00
T1	2018	2018-10-27 18:26:00
T1	2018	2018-10-27 18:26:00
T1	2018	2018-10-31 00:22:00
T1	2018	2018-11-14 03:42:00
T1	2018	2018-11-17 03:48:00
T1	2018	2018-11-19 04:12:00
T1	2018	2018-11-19 04:14:00
T1	2018	2018-11-20 04:30:00
T1	2018	2018-11-27 02:03:00
T1	2018	2018-11-27 02:04:00
T1	2018	2018-12-12 22:01:00
T1	2018	2018-12-16 22:24:00
T1	2018	2019-02-04 00:31:00
T1	2018	2019-02-08 21:40:00
T1	2018	2019-02-13 02:30:00
T1	2018	2019-02-15 22:05:00
T1	2018	2019-02-15 22:05:00
T1	2018	2019-02-21 21:02:00
T1	2018	2019-03-09 23:52:00
T1	2018	2019-03-10 19:43:00
T2	2018	2018-04-04 01:15:00
T2	2018	2018-04-04 05:27:00
T2	2018	2018-04-04 05:27:00
T2	2018	2018-04-08 00:12:00
T2	2018	2018-04-08 00:12:00
T2	2018	2018-04-12 19:19:00
T2	2018	2018-04-13 20:34:00
T2	2018	2018-04-13 20:34:00
T2	2018	2018-04-14 06:17:00
T2	2018	2018-04-15 05:12:00
T2	2018	2018-04-16 04:28:00
T2	2018	2018-04-19 04:05:00
T2	2018	2018-04-20 05:06:00
T2	2018	2018-04-21 05:00:00
T2	2018	2018-04-23 18:59:00
T2	2018	2018-04-25 03:28:00
T2	2018	2018-04-26 04:45:00
T2	2018	2018-04-28 04:24:00
T2	2018	2018-04-29 04:26:00
T2	2018	2018-04-29 04:42:00
T2	2018	2018-04-30 04:46:00
T2	2018	2018-05-01 05:02:00
T2	2018	2018-05-02 04:38:00
T2	2018	2018-05-02 04:38:00
T2	2018	2018-05-05 03:47:00
T2	2018	2018-05-10 04:25:00
T2	2018	2018-05-16 21:40:00
T2	2018	2018-05-17 00:13:00
T2	2018	2018-05-18 04:21:00
T2	2018	2018-05-20 19:08:00
T2	2018	2018-05-22 01:10:00
T2	2018	2018-05-22 04:01:00
T2	2018	2018-05-23 00:52:00
T2	2018	2018-05-23 03:37:00
T2	2018	2018-05-23 05:06:00
T2	2018	2018-05-24 05:29:00
T2	2018	2018-05-26 21:33:00
T2	2018	2018-05-26 23:54:00
T2	2018	2018-05-27 04:18:00
T2	2018	2018-05-28 03:44:00
T2	2018	2018-07-11 23:26:00
T2	2018	2018-07-23 02:39:00
T2	2018	2018-11-24 00:38:00
T2	2018	2018-11-25 05:07:00
T2	2018	2018-11-25 23:38:00
T2	2018	2018-11-25 23:38:00
T3	2018	2018-04-05 02:50:00
T3	2018	2018-04-05 02:52:00
T3	2018	2018-04-06 02:20:00
T3	2018	2018-04-06 02:20:00
T3	2018	2018-04-10 02:16:00
T3	2018	2018-04-10 02:16:00
T3	2018	2018-04-15 00:44:00
T3	2018	2018-04-15 00:44:00
T3	2018	2018-04-18 01:02:00
T3	2018	2018-04-18 01:02:00
T3	2018	2018-04-20 00:10:00
T3	2018	2018-04-21 01:32:00
T3	2018	2018-04-21 01:32:00
T3	2018	2018-04-27 03:09:00
T3	2018	2018-04-27 03:09:00
T3	2018	2018-04-29 02:01:00
T3	2018	2018-04-29 02:01:00
T3	2018	2018-05-06 00:31:00
T3	2018	2018-05-06 00:31:00
T3	2018	2018-05-08 00:50:00
T3	2018	2018-05-08 00:50:00
T3	2018	2018-05-11 03:18:00
T3	2018	2018-05-11 03:18:00
T3	2018	2018-05-14 01:15:00
T3	2018	2018-05-14 01:15:00
T3	2018	2018-05-14 01:15:00
